# Supplementary material for: Venomics across the Bothrops neuwiedi Species Complex Revealed a P‑III Snake Venom Metalloproteases/K49-PLA2 Dichotomy and a Remarkable Paraspecific Neutralization of the Brazilian Pentabothropic Antivenom
Source: J Proteome Res. 2026 Jan 22;25(2):1095–114. doi: 10.1021/acs.jproteome.5c00933 (PMC12888009; doi:10.1021/acs.jproteome.5c00933)
Supplement: Supplementary file 1 [file pr5c00933_si_001.xlsx]

## Sheet: INDEX
		INDEX
		Supplementary file S1.	Gender, geographical origin, and morphological characteristics of the individual Bothrops neuwiedi clade snakes used in this work.
		Supplementary file S2.	Snake Venomics analysis of Bothrops matogrossensis venom
		Supplementary file S3.	Reverse-phase HPLC profiles of the venoms gathered from individual snakes from the Bothrops neuwiedi clade
		Supplementary file S4.	Comparative reverse-phase HPLC profiles of the Bothrops neuwiedi clade' snake venoms
		Supplementary file S5	Statistical analysis of in vitro and in vivo assays of venom biological activities
		Supplementary file S6.	Venoms' LD50 and ED50 of the Brazilian Instituto Butantan' soro anti-bothrópico pentavalente against venoms of the Bothrops neuwiedi clade
		Supplementary file S7.	Antivenomics analysis of the Brazilian pentabothropic antivenom against the venom of Bothrops matogrossensis
		Supplementary file S8.	Antivenomics analysis of the Brazilian pentabothropic antivenom against the venom of Bothrops neuwiedi
		Supplementary file S9.	Antivenomics analysis of the Brazilian pentabothropic antivenom against the venom of Bothrops pubescens
		Supplementary file S10.	Antivenomics analysis of the Brazilian pentabothropic antivenom against the venom of Bothrops marmoratus

## Sheet: S1_Snakes
	INDEX
			Supplementary File S1.	Gender, geographical origin, and morphological characteristics of the individual snakes whose venoms were used, individually or as a species pool, in this work.
				Abbreviations: M, male; F, female; MT: Mato Grosso State; MS: Mato Grosso do Sul State; MG: Minas Gerais State; SP: São Paulo State; RS, Rio Grande do Sul State; BA, Bahia State; SVL, snout-vent length
			B. mattogrossensis (Mmt)
			Register	Number	Gender1	Geographic origin2	Weight (g)	Lenght (SVL) (cm)
			Bmt 0912	1	M	Cuiabá - MT	150	70
			Bmt 1301	2	M	Vale São Domingos - MT	130	65
			Bmt 0915	3	M	Cuiabá - MT	170	70
			Bmt 0903	4	F	Porto Murtinho - MS	615	97
			Bmt 0902	5	F	Porto Murtinho - MS	620	98
			Bmt 0909	6	F	Cuiabá - MT	1055	101
			B. neuwiedi (Bn)
			Register	Number	Gender1	Geographic origin2	Weight (g)	Lenght (SVL) (cm)
			Bn 0808	1	M	Camanducaia - MG	180	73
			Bn 0708	2	M	Votorantim - SP	200	76
			Bn 1002-03	3	M	Salto de Pirapora - SP	100	68.5
			Bn 0309	4	M	Machado - MG	135	80
			Bn 0803	5	M	São Gonçalo do Rio Preto - MG	220	80
			Bn 0504-05	6	M	Aiuruoca - MG	190	83
			Bn 1001-02*	7	M	Baependi - MG	100	56
			Bn 0906	8	F	Munhoz - MG	720	103
			Bn 1105	9	F	Itu - SP	690	120
			Bn 1302	10	F	Aiuruoca - MG	395	80
			Bn 1401	11	F	Votorantim - SP	465	94
			Bn 0903	12	F	Salto de Pirapora - SP	780	112
			Bn 1205	13	F	Jacuí - MG	445	93
			*The venom of this individual was not included in the species venom pool used for in vivo assays due to its scarcity..
			B. pubescens (Bpu)
			Register	Number	Gender 1	Geographic origin2	Weight (g)	Lenght (SVL) (cm)
			Bpu4284	1	M	Barra do Ribeiro - RS	135	67
			Bpu3961D	2	M	Viamão - RS	240	70.5
			Bpu4045	3	M	Barra do Ribeiro - RS	165	68
			Bpu4267	4	M	Barra do Ribeiro - RS	225	72
			Bpu4080	5	F	Barra do Ribeiro - RS	590	95
			Bpu4082	6	F	Viamão - RS	580	91
			Bpu3946D	7	F	Barra do Ribeiro - RS	360	82
			Bpu3961C	8	F	Viamão - RS	485	83
			Bpu4338	9	F	Barra do Ribeiro - RS	345	81
			B. marmoratus (Bmm)
			Register	Number	Gender1	Geographic origin2	Weight (g)	Lenght (SVL) (cm)
			Bmm 1207	1	M	Pato de Minas - MG	195	76
			Bmm 1501-11	2	M	Pato de Minas - MG	110	64
			Bmm 1501-08	3	M	Pato de Minas - MG	100	66
			Bmm 1104	4	F	Pato de Minas - MG	560	101
			Bmm 1501-17	5	F	Pato de Minas - MG	135	74
			Bmm 1501-14	6	F	Pato de Minas - MG	135	72
			Bmm 1501-13	7	F	Pato de Minas - MG	145	74
			Bmm 1501-10	8	F	Pato de Minas - MG	175	72
			B. diporus (Bd)
			Register	Number	Gender1	Geographic origin2	Weight (g)	Lenght (SVL) (cm)
			Bd4038M	1	M	Tucunduva - RS	230	82
			Bd4038F	2	M	Tucunduva - RS	215	80
			Bd4038N	3	M	Tucunduva - RS	275	85
			Bd3948D	4	M	Tucunduva - RS	290	84
			Bd4038H	5	M	Tucunduva - RS	230	82
			Bd4038O	6	M	Tucunduva - RS	260	84
			Bd4044C	7	F	Tucunduva - RS	420	93
			Bd4038D	8	F	Tucunduva - RS	465	93
			Bd4038E	9	F	Tucunduva - RS	560	97
			Bd3494	10	F	Santiago - RS	625	118
			B. erythromelas (Be)
			Register	Number	Gender1	Geographic origin2	Weight (g)	Lenght (SVL) (cm)
			Be 1401-07	1	M	Ibitira - BA	90	53
			Be 1104	2	M	Ibitira - BA	135	64
			Be 1201-02	3	M	Ibitira - BA	75	57.5
			Be 1401-05	4	M	Ibitira - BA	80	57.5
			Be 1201-04	5	M	Ibitira - BA	280	72
			Be 1401-01	6	F	Ibitira - BA	215	68
			Be 1401-02	7	F	Ibitira - BA	220	67
			Be 0903	8	F	Ibitira - BA	365	86
			Be 0904	9	F	Ibitira - BA	325	81
			Be 1109	10	F	Ibitira - BA	585	86
			Be 1401-08	11	F	Ibitira - BA	210	70
			B. pauloensis (Bp)
			Register	Number	Gender1	Geographic origin2	Weight (g)	Lenght (SVL) (cm)
			Bp 0704	1	M	Analândia - SP	155	69
			Bp 0902-X	2	M	Itatinga - SP	140	80
			Bp 1201	3	M	Araraquara - SP	150	68
			Bp 1501	4	M	Araraquara - SP	120	66
			Bp 1201-02	5	M	São Simão - SP	155	74
			Bp 1101-10 (Bp 2)	6	M	São Simão - SP	155	72
			Bp 0901	7	F	São Pedro - SP	970	122
			Bp 1201-04	8	F	São Simão - SP	170	83
			Bp 1201-05	9	F	São Simão - SP	395	95
			Bp 1201-06	10	F	São Simão - SP	265	83
			Bp 1202	11	F	Araraquara - SP	820	101
			Bp 1101-05 (Bp 1)	12	F	São Simão - SP	300	86.5

## Sheet: S2_Venomics Bmt
	INDEX
			Supplementary File S2	MS/MS assignments of the proteins isolated from the venom of Bothrops mattogrossensis fractionated by RP-HPLC and SDS-PAGE. Cysteine residues are carboxyamidomethylated; Mox, oxidized methionine.
				The Pie Chart displays the relative abundance (% w/w) of the Bm venom proteome toxin families. Acronyms: BPP, bradykinin potentiating peptide; SVMPi, tripetide inhibitors of snake venom metalloproteinases (SVMP);
				DISI, disintegrin; svNGF, snake venom nerve growth factor; PLA2, phospholipase A2; svVEGF, snake venom vascular endothelial factor; CRISP, cysteine-rich secretory protein; SVSP, snake venom serine proteinase;
				CTL, C-type lectin-like; LAO, L-amino acid oxidase; PDE, phosphodiesterase; 5NT, 5'-nucleotidase; PIII- and PI-SVMP, SVMPs of class PI- and PIII, respectively.
			RP-HPLC peak	%	MW (kDa)	m/z	z	Peptide sequence	Score	Best NCBI match	Protein family
			Bmt_1	0.19				n.i.
			Bmt_2	2.86		501.78	2	BBPEPPXPP	de novo	~Q7T1M3 Bothrops jaracussu	BPP
						749.41	1	TPBPXPP	de novo	~P85160 Bothrops jararaca	BPP
						705.34	1	(265.13)BVPP	de novo	~P31351 Vipera aspis	BPP
			Bmt_3	7.95		430.17	1	ZNW	de novo		SVMP inhibitor
						444.22	1	ZBW	de novo		SVMP inhibitor
			Bmt_7	0.543	7454/7525/7655/	640.9	3	GDNPDDRCTGQSADCPR	75	B. cotiara P31988	Disintegrin
					7734/7846	688.9	3	LRPGAQCAEGLCCEQCR	45	B. cotiara P31988	Disintegrin
			Bmt_8	0.969	7735	640.9	3	GDNPDDRCTGQSADCPR	75	B. cotiara P31988	Disintegrin
						688.9	3	LRPGAQCAEGLCCEQCR	45	B. cotiara P31988	Disintegrin
			Bmt_11	0.516	14▼	959.9	2	GDDMoxDDYCNGISAGCPR	235	B. jararaca Q0NZX5	Disintegrin
						684.6	3	LRPGAQCAEGLCCDQCR
						710.9	3	ARGDDMDDYCNGISAGCPR
			Bmt_13	1.167	14▼	960.4	2	GDDMoxDDYCNGISAGCPR	105	B. jararaca Q0NZX5	Disintegrin
						715.9	3	ARGDDMoxDDYCNGISAGCPR	57	B. jararaca Q0NZX5	Disintegrin
			Bmt_14-16	11.75		454.23	1	QXPP	de novo	~P0C7S4 Bothrops neuwiedi	BPP
						437.23	1	ZXPP	de novo	~P0C7S4 Bothrops neuwiedi	BPP
						501.78	2	BBPEPPXPP	de novo	~Q7T1M3 Bothrops jaracussu	BPP
						749.41	1	TPBPXPP	de novo	~P85160 Bothrops jararaca	BPP
			Bmt_18a	0.151838	19▼	647.3	2	IDTACVCVISR	77	B. jararacussu Q90W38	svNGF
						556.3	2	NPNPVPTGCR	45	B. jararacussu Q90W38	svNGF
			Bmt_18b	0.170162	14▼	767.3	2	SYGAYGCNCGVLGR	106	B. diporus P0DUP1 BdipTx-I	K49-PLA2
						673.4	2	MoxILQETGKNPAK	49	B. jararacussu Q90249 BthTx-I	K49-PLA2
			Bmt_19a	4.55114	14▼	1533.7	1	SYGAYGCNCGVLGR	193	B. diporus P0DUP1 BdipTx-I	K49-PLA2
						702.1	3	SLFELGKMILQETGKNPAK		B. diporus P0DUP1 BdipTx-I	K49-PLA2
						702.8	2	TIVCGENNPCLK	52	B. jararacussu Q90249 BthTx-I	K49-PLA2
			Bmt_19b	3.27801	9▼	702.8	2	TIVCGENNPCLK	147	B. jararacussu Q90249 BthTx-I	K49-PLA2
								SYGAYGCNCGVLGR		B. diporus P0DUP1 BdipTx-I	K49-PLA2
			Bmt_19c	0.212853	6▼	702.8	2	TIVCGENNPCLK	70	B. jararacussu Q90249 BthTx-I	K49-PLA2
						673.4	2	MoxILQETGKNPAK	59	B. jararacussu Q90249 BthTx-I	K49-PLA2
			Bmt_20	0.16	14▼	702.8	2	TIVCGENNPCLK	47	B. jararacussu Q90249 BthTx-I	K49-PLA2
						637.3	2	YMAYPDLLCK	34	B. jararacussu P45881 BthTx-II	K49-PLA2
			Bmt_21a	3.36853	14▼	819.4	2	DKTIVCGENNSCLK	100	B. jararacussu Q90249 BthTx-I	K49-PLA2
						1034.2	3	ETLVSILEEYPGEIAHIFRPSCVTALR	74	B. erythromelas Q6J936	svVEGF
						697.8	2	TIVCGENNSCLK	48	B. jararacussu Q90249 BthTx-I	K49-PLA2
			Bmt_21b	0.316465	8▼	697.8	2	TIVCGENNSCLK	83	B. jararacussu Q90249 BthTx-I	K49-PLA2
						775.7	4	ETLVSILEEYPGEIAHIFRPSCVTALR	42	B. erythromelas Q6J936	svVEGF
			Bmt_22a	1.23601	29▼	756.6	4	SVDFDSESPRKPEIQNEIVDLHNSLR	80	B. moojeni ATU85541	CRISP
						1017.9	3	SVNPTASNMoxLKMoxEWYPEAAANAER	52	B. moojeni ATU85541	CRISP
			Bmt_22b	0.114858	19▼	777.3	2	MoxEWYPEAAANAER	167	B. moojeni ATU85541	CRISP
						928.4	2	SYLAGCAAAYCPSSSYK
						569.8	2	SVDFDSESPR	60	B. moojeni ATU85541	CRISP
						905.9	2	YFYVCQYCPAGNLR	60	B. moojeni ATU85541	CRISP
			Bmt_22c	0.0836506	14▼	697.8	2	TIVCGENNSCLK	64	B. jararacussu Q90249 BthTx-I	K49-PLA2
						638.3	2	YMoxAYPDVLCK	49	B. jararacussu P45881 BthTx-II	K49-PLA2
			Bmt_22d	0.092817	13▼	569.8	2	SVDFDSESPR	64	B. cotiara P0DMG5	CRISP
						769.3	2	MEWYPEAAANAER	62	B. moojeni ATU85541	CRISP
						771.4	2	CGENIYMoxSPVPMK	54	B. moojeni ATU85541	CRISP
			Bmt_22e	0.218665	9▼	769.3	2	MEWYPEAAANAER	60	B. moojeni ATU85541	CRISP
						635.7	2	KPEIQNEIVDLHNSLR	46	B. moojeni ATU85541	CRISP
			Bmt_24a	0.425411	17▼	1026.5	2	DNKDTYDNKYWFFPAK	57	B. erythromelas Q2HZ28	PLA2
						742.3	2	NGDIVCGGDDPCKK	53	B. neuwiedi AGG39584	PLA2
			Bmt_24b	0.298589	10▼	549.3	2	SCIMASTISK	51	B. insularis Q5XUW8	Fragment SVMP
			Bmt_25	0.232	17▼	638.3	2	YMoxAYPDVLCK	62	B. jararacussu P45881 BthTx-II	K49-PLA2
						460.2	2	MIIQETGK	37	E. carinatus P48650	PLA2
			Bmt_26NR	0.327	26■	761.4	2	CGENIYMSPIPLK	260	B. moojeni ATU85541	CRISP
						928.4	2	SYLAGCAAAYCPSSSYK
						842.6	3	SGPPCGDCPSACDDGLCTNPCTK
						905.9	2	YFYVCQYCPAGNLR	88	B. moojeni ATU85541	CRISP
						601.8	2	IMGWGIISPTK	78	B. jararacussu Q7T229	SVSP
			Bmt_28a	2.97624	50▼	925.9	2	IAPISLPSNPPSVGSVCR	104	B. insularis Q8QG86	SVSP
						486.3	2	IYLGIHTR	43	B. jararaca P81661	SVSP
			Bmt_28b	0.241912	34▼	831.4	3	FHCSGTLINQEWVLTAANCDR	89	B. jararacussu Q7T229	SVSP
						559.3	2	SVANDDEVIR	84	B. jararaca P81661	SVSP
						763.9	2	IIGGDECNINEHR	70	B. fonsecai P0DMH6	SVSP
			Bmt_28c	1.00897	17▼	997.1	3	SGVWYYGSYGCYCGSGGQGRPQDASDR	114	B. erythromelas Q2HZ28	D49-PLA2
						689.2	2	CCFVHDCCYG	44	B. fonsecai P0DMH0	D49-PLA2
						583.7	3	NLVQFKTLIMKIAGR	43	B. alternatus P86456	D49-PLA2
			Bmt_28d	1.49288	14▼	811.9	2	EFCVELVSYTGYR	65	B. pauloensis P86970	CTL
			Bmt_29a	0.498225	50▼			n.i.			n.i
			Bmt_29a_2	0.498225	50▼			n.i.			n.i
			Bmt_29b	0.517172	46▼	559.3	2	SVANDDEVIR	167	B. jararaca P81661	SVSP
								SVANDDEVIRYPK
						811.9	2	EFCVELVSYTGYR	56	B. pauloensis P86970	CTL
						486.8	2	IYLGIHTR	51	B. jararaca P81661	SVSP
			Bmt_29c	0.94716	34▼	588.3	2	AAYPELPATSR	53	B. jararaca O13069	SVSP
						811.9	2	EFCVELVSYTGYR	43	B. pauloensis P86970	CTL
			Bmt_29d	6.43018	17▼	750.8	2	RCFVHDCCYGK	30	B. diporus C0HJP9	D49-PLA2
			Bmt_29e	0.58226	15▼	638.3	2	YMoxAYPDVLCK	58	B. jararacussu P45881	D49-PLA2
						1158.9	3	MoxIKEETGKNAIPFYAFYGCYCGWGGQGKPK	53	G. intermedius UQT19684	D49-PLA2
			Bmt_30a	0.0122321	61▼	756.8	2	VIGGDECNINEHR	61	B. jararaca P81882	SVSP
						803.9	2	TLCAGILQGGIDTCK	45	M. lebetina E0Y419	SVSP
			Bmt_30b	0.0231745	36▼	588.3	2	AAYPELPATSR	45	B. jararaca O13069	SVSP
			Bmt_30c	0.0467105	34▼	588.3	2	AAYPELPATSR	45	B. jararaca O13069	SVSP
			Bmt_30d	0.0418023	17▼			n.i.			n.i
			Bmt_30e	0.0760806	14▼	958.9	2	YGESLEIAEYISDYHK	80	B. pirajai P0DL30	CTL
						665.8	2	AWEDAEMoxFCR	47	B. pirajai P0DL30	CTL
						621.3	2	DFSWEWTDR	43	B. jararacussu AAP42417	CTL
			Bmt_31a	0.119285	44▼	804.4	2	TLCAGILEGGIDTCK	84	P. jerdonii Q9DF68	SVSP
						963.5	3	LDSPVSNSEHIAPLSLPSSPPSVGSVCR	48	C. scutulatus AUS82542	SVSP
			Bmt_31b	1.26479	36▼	722.9	2	NDVLDKDIMLIR	92	B. jararaca AAQ62580	SVSP
						722.9	2	DDVLDKDIMLIR	81	B. jararaca P81824	SVSP
						925.9	2	IAPISLPSNPPSVGSVCR	58	B. insularis Q8QG86	SVSP
			Bmt_31c	0.75993	31▼	640.3	2	AAYPELPAEYR	72	B. jararaca Q5W959	SVSP
						698.9	2	GNIVIFLGVHSLK	61	P. mucrosquamatus XP_015671556	SVSP
						576.8	2	TLCAGIMEGGK	55	P. mucrosquamatus XP_015671558	SVSP
			Bmt_33a	0.115745	42▼	605.3	2	INILNHAVCR	216	B. jararaca AAQ62580	SVSP
			Bmt_33b	0.0112547	36▼	730.9	2	NDVLDKDIMoxLIR
						530.3	3	KNDVLDKDIMoxLIR
						595.8	2	IMGWGTISPTK	55	B. jararacussu Q7T229	SVSP
						482.3	3	DDVLDKDIMLIR	51	B. jararaca AAB34465	SVSP
			Bmt_35a	0.0213369	60▼	743.9	2	ETDYEEFLEIAK	81	B. leucurus P0DI89	LAO
						613.8	2	EVTVTYQTSAK	44	B. pauloensis B5AR80	LAO
			Bmt_35b	0.229441	36▼	532.3	2	KNDVLDKDIMoxLIR	80	B. jararaca AAQ62580	SVSP
			Bmt_35c	0.0532223	15▼			n.i.			n.i
			Bmt_36a	0.0493988	>200▼	704.9	2	LPTSMYQAIQEK	335	B. moojeni Q6TGQ8	LAO
						743.8	2	ETDYEEFLEIAK
						1021.8	3	YAMoxGGITTFTPYQFQHFSEALTAPVDR
						519.3	3	IIALGHSGFLEDQR	91	P.elegans BAP39925	5´-nucleotidase
			Bmt_36b	0.108285	>97▼	743.9	2	ETDYEEFLEIAK	146	S. c. edwardsi B0VXW0	LAO
						116.9	3	EGNLSPGAVDMIGDLLNEDSGYYVSFIESLK
						676.8	2	SAGQLYEESLQK	52	B. moojeni Q6TGQ8	LAO
			Bmt_36c	0.251611	68▼	476.3	2	VGIIGYTTK	545	P. flavoviridis BAP39972	5´-nucleotidase
						725.4	2	VVSLNVLCTECR
						859.9	2	ETPVLSNPGPYLEFR
						807.7	3	FHECNLGNLICDAVIYNNVR
						829.4	3	HVLLLDAGDQYQGTIWFSFFK
						863.1	3	YDAMALGNHEFDNGLAGLLDPLLK
						1042.5	3	ETPVLSNPGPYLEFRDEVEELQNHANK
						672.3	2	CTGQDCYGGVAR	449	C. adamanteus F8S0Z7	5´-nucleotidase
						743.9	2	ETDYEEFLEIAK	252	B. moojeni Q6TGQ8	LAO
						1021.8	3	YAMoxGGITTFTPYQFQHFSEALTAPVDR
						674.9	2	VVYDLSQKPGSR	216	M. lebetina AHJ80886	5´-nucleotidase
			Bmt_36d	2.08208	60▼	676.8	2	SAGQLYEESLQK	382	B. jararacussu Q6TGQ9	LAO
						704.9	2	LPTSMYQAIQEK
						1674.8	2	EGNLSPGAVDMoxIGDLLNEDSGYYVSFIESLK
						1489.7	3	GNLSPGAVDMIGDLLNEDSGYYVSFIESLKHDDIFAYEK
						803.4	2	YIELVIVADNVMVK	143	B. atrox C5H5D2	PIII-SVMP
						656.7	3	YLIDNRPPCILNIPLR
						653.9	2	QVPVVQAYAFGK	142	P. elegans BAP39925	5´-nucleotidase
						519.3	3	IIALGHSGFLEDQR
						728.9	2	LVLVADYIMoxYLK	72	B. atrox C5H5D3	PIII-SVMP
			Bmt_36e	0.196299	51▼	676.8	2	SAGQLYEESLQK	444	B. jararacussu Q6TGQ9	LAO
						712.9	2	LPTSMoxYQAIQEK
						1016.8	3	YAMGGITTFTPYQFQHFSEALTAPVDR
						1116.9	3	EGNLSPGAVDMoxIGDLLNEDSGYYVSFIESLK
						728.9	2	LVLVADYIMoxYLK	78	B. atrox C5H5D3	PIII-SVMP
						519.3	3	IIALGHSGFLEDQR	73	P. elegans BAP39925	5´-nucleotidase
			Bmt_36f	0.285598	46▼	676.8	2	SAGQLYEESLQK	490	B. jararacussu Q6TGQ9	LAO
						704.9	2	LPTSMYQAIQEK
						743.8	2	ETDYEEFLEIAK
						1016.8	3	YAMGGITTFTPYQFQHFSEALTAPVDR
						1116.9	3	EGNLSPGAVDMoxIGDLLNEDSGYYVSFIESLK
						720.9	2	LVLVADYIMYLK	66	B. atrox C5H5D3	PIII-SVMP
			Bmt_36g	0.101601	35▼	676.8	2	SAGQLYEESLQK	142	B. jararacussu Q6TGQ9	LAO
						743.9	2	ETDYEEFLEIAK
						963.5	3	LDSPVSNSEHIAPLSLPSSPPSVGSVCR	70	C. adamanteus J3RY93	SVSP
			Bmt_36h	0.081122	28▼	904.4	2	SMoxNVDASLVNLEVWSK	100	B. leucurus P84907	PI-SVMP
						759	3	DMINVQPAAPQTLDSFGEWR	55	B. insularis Q8QG89	PI-SVMP
						540.8	2	YNSNVNTIR	54	B. neuwiedi ADO21505	PI-SVMP
			Bmt_39a	0.125378	>200▼	704.9	2	LPTSMYQAIQEK	416	B moojeni Q6TGQ8	LAO
						743.8	2	ETDYEEFLEIAK
						571.9	3	DPGVLEYPVKPSEVGK
						1016.8	3	YAMGGITTFTPYQFQHFSEALTAPVDR
						1111.5	3	EGNLSPGAVDMIGDLLNEDSGYYVSFIESLK
			Bmt_39b	0.132514	>97▼	704.9	2	LPTSMYQAIQEK	286	B. moojeni Q6TGQ8	LAO
						743.8	2	ETDYEEFLEIAK
						1022.5	3	YAMoxGGITTFTPYQFQHFSEALTAPVDR
						720.9	2	LVLVADYIMYLK	83	B. atrox C5H5D3	PIII-SVMP
			Bmt_39c	0.263006	66▼	704.8	2	LPTSMYQAIQEK	368
						743.8	2	ETDYEEFLEIAK
						1022.5	3	YAMoxGGITTFTPYQFQHFSEALTAPVDR
						911.5	2	VVIVGAGMoxSGLSAAYVLAK	342	B. pauloensis B5AR80	LAO
						720.9	2	LVLVADYIMYLK	66	B.atrox C5H5D3	PIII-SVMP
			Bmt_39d	4.2432	60▼	712.8	2	LPTSMYQAIQEK	639	B. moojeni Q6TGQ8	LAO
						743.8	2	ETDYEEFLEIAK
						857.5	2	DPGVLEYPVKPSEVGK
						957.9	2	ETLSVTADYVIVCTTSR
						758	3	IYFAGEYTAQAHGWIDSTIK
						1674.8	2	EGNLSPGAVDMoxIGDLLNEDSGYYVSFIESLK
						1484.4	3	EGNLSPGAVDMIGDLLNEDSGYYVSFIESLKHDDIFAYEK
						761.3	2	ADDRNPLEECFR	141	B. leucurus P0DI89	LAO
						720.9	2	LVLVADYIMYLK	88	B.atrox C5H5D3	PIII-SVMP
			Bmt_39e	0.563226	51▼	712.9	2	LPTSMoxYQAIQEK	440	B. moojeni Q6TGQ8	LAO
						957.9	2	ETLSVTADYVIVCTTSR
						757.7	3	IYFAGEYTAQAHGWIDSTIK
						780.7	3	VGEVNKDPGVLEYPVKPSEVGK
						1111.5	3	EGNLSPGAVDMIGDLLNEDSGYYVSFIESLK
						997.1	3	YAMGGITTFTPYQFQHFSEALTAPVGR	158	B. pauloensis B5AR80	LAO
						720.9	2	LVLVADYIMYLK	88	B. atrox C5H5D3	PIII-SVMP
			Bmt_39f	0.260002	46▼	712.9	2	LPTSMoxYQAIQEK	596	B. moojeni Q6TGQ8	LAO
						743.8	2	ETDYEEFLEIAK
						957.9	2	ETLSVTADYVIVCTTSR
						757.7	3	IYFAGEYTAQAHGWIDSTIK
						1016.8	3	YAMGGITTFTPYQFQHFSEALTAPVDR
						1111.5	3	EGNLSPGAVDMIGDLLNEDSGYYVSFIESLK
						997.8	3	YAMGGITTFTPYQFQHFSEALTAPVGR	130	B. pauloensis B5AR80	LAO
						720.9	2	LVLVADYIMYLK	67	B. atrox C5H5D3	PIII-SVMP
			Bmt_39g	0.177294	28▼	548.7	2	TLTSFGEWR	181	B. neuwiedi ADO21511	SVMP
						890.4	2	SMoxNVDASLANLEVWSK
						904.4	2	SMoxNVDASLVNLEVWSK	168	B. leucurus P84907	PI-SVMP
						720.9	2	LVLVADYIMYLK	70	B. atrox C5H5D3	PI-SVMP
			Bmt_39h	0.13599	26▼	896.4	2	SMNVDASLVNLEVWSK	100	B. leucurus P84907	PI-SVMP
						890.4	2	SMoxNVDASIANIEVWSK	79	B. pauloensis P0C6S1	PI-SVMP
						720.9	2	LVLVADYIMYLK	70	B. atrox C5H5D3	PI-SVMP
						757.7	3	IYFAGEYTAQAHGWIDSTIK	69	B. moojeni Q6TGQ8	LAO
			Bmt_39i	0.151388	7▼	743.8	2	ETDYEEFLEIAK	161	B. jararacussu Q6TGQ9	LAO fragment
						957.9	2	ETLSVTADYVIVCTTSR
						540.7	2	YNSNVNTIR	53	B. neuwiedi ADO21505	SVMP fragment
			Bmt_41a	0.144223	97▼	743.8	2	ETDYEEFLEIAK	209	B. moojeni Q6TGQ8	LAO
						1022.1	3	YAMoxGGITTFTPYQFQHFSEALTAPVDR
						757.8	2	ETDYEEFLEIAR	91	B. jararaca P0DI88	LAO
						834.9	2	DVELLTGLNFYSGLK	86	C. adamanteus J3SEZ3	PDE
			Bmt_41b	0.763681	66▼	1524.7	2	YAMGGITTFTPYQFQHFSEALTAPVDR	263	B. jararacussu Q6TGQ9	LAO
						1484.4	3	EGNLSPGAVDMIGDLLNEDSGYYVSFIESLKHDDIFAYEK
						858.7	3	FDEIVDGMDKLPTSMYQAIKEK	82	B. pauloensis B5AR80	LAO
			Bmt_41c	0.275017	60▼	757.7	3	IYFAGEYTAQAHGWIDSTIK	344	B. moojeni Q6TGQ8	LAO
						1022.1	3	YAMoxGGITTFTPYQFQHFSEALTAPVDR
						1111.5	3	EGNLSPGAVDMIGDLLNEDSGYYVSFIESLK
						853.7	3	FDEIVDGMDKLPTSMYQAIKEK	211	B. pauloensis B5AR80	LAO
						656.7	3	YLIDNRPPCILNIPLR	75	B. atrox C5H5D2	PIII-SVMP
			Bmt_41d	0.207868	51▼	758	3	IYFAGEYTAQAHGWIDSTIK	382	B. moojeni Q6TGQ8	LAO
						1022.1	3	YAMoxGGITTFTPYQFQHFSEALTAPVDR
						1111.5	3	EGNLSPGAVDMIGDLLNEDSGYYVSFIESLK
						548.7	2	TLTSFGEWR	69	B. jararaca P0C7A9	PI-SVMP
			Bmt_41e	0.129649	31▼	775.3	2	VHEMVNTVNGFFR	288	B. neuwiedi ADO21504
						828.9	2	YVELAVVADNGMFTK
						882.4	2	SMNVDASLANLEVWSK
						765.3	3	TNPDVPHCANINLLDDAVCR	62	B. jararaca Q5W959	PI-SVSP
			Bmt_41f	0.95611	26▼	1081.9	2	YFSDCSYIQCWDFIMK	202	B. atrox P85420	PI-SVMP
						1070.5	3	SHDNAQLLTSTDFNGPTIGLAYVGSMCDPK
						847.4	2	YIELAVVADHGMFTK	178	B. neuwiedi ADO21505	PI-SVMP
						904.4	2	SMoxNVDASLVNLEVWSK
						764.3	3	DMoxINVQPAAPQTLDSFGEWR	147	B. insularis Q8QG89	PI-SVMP
						890.4	2	SMoxNVDASIANIEVWSK	126	B. pauloensis P0C6S1	PI-SVMP
						720.9	2	LVLVADYIMYLK	65	B. atrox C5H5D3	PI-SVMP
			Bmt_41g	0.129452	6▼	783.3	2	VHEMoxVNTVNGFFR	161	B. neuwiedi ADO21504	SVMP fragment
						836.9	2	YVELAVVADNGMoxFTK
						540.7	2	YNSNVNTIR	53	B. neuwiedi ADO21505	SVMP fragment
						720.9	2	LVLVADYIMYLK	49	B. atrox C5H5D3	SVMP fragment
			Bmt_43a	0.0906536	96▼	795.4	2	VNLMVDQQWMAVR	96	C. adamanteus J3SEZ3	PDE
						828.9	2	YVELAVVADNGMFTK	57	B. neuwiedi ADO21504	PIII-SVMP
						743.8	2	ETDYEEFLEIAK	54	B. moojeni Q6TGQ8	LAO
			Bmt_43b	0.122747	68▼	1021.8	3	YAMoxGGITTFTPYQFQHFSEALTAPVDR	127	B. moojeni Q6TGQ8	LAO
						757.8	2	ETDYEEFLEIAR	87	B. jararaca P0DI88	LAO
						704.8	2	LPTSMYQAIKEK	57	C. adamanteu F8S0Z5	LAO
			Bmt_43c	0.18526	52▼	1016.8	3	YAMGGITTFTPYQFQHFSEALTAPVDR	228	B. jararacussu Q6TGQ9	LAO
						1116.8	3	EGNLSPGAVDMoxIGDLLNEDSGYYVSFIESLK
						569.2	2	HDDIFAYEK	50	B. moojeni ATU85535	LAO
			Bmt_43d	0.107228	42▼	1016.8	3	YAMGGITTFTPYQFQHFSEALTAPVDR	170	B. jararacussu Q6TGQ9	LAO
						882.4	2	SMNVDASIANIEVWSK	65	B. pauloensis Q9I9R4	PIII-SVMP
						610.8	2	VTLDLFGNWR	58	C. adamanteus AEJ31987	PIII-SVMP
			Bmt_43e	0.126287		945.4	2	QNSGTYNNQYMILDTK	144	B. moojeni ATU85526	PLA2
						902.4	3	VLPGYENIYFAHSSWFTYAATLR
						1021.8	3	YAMoxGGITTFTPYQFQHFSEALTAPVDR	82	B. moojeni Q6TGQ8	LAO
						1070.5	3	SHDNAQLLTSTDFNGPTIGLAYVGSMCDPK	73	B. atrox P85420	SVMP
			Bmt_43f	1.76966	33▼	828.9	2	YVELAVVADNGMFTK	181	B. neuwiedi ADO21504	PI-SVMP
						890.4	2	SMoxNVDASLANLEVWSK
						921.4	2	YIELFLVVDHGMFMK	73	B. jararaca P0C6S6	PI-SVMP
			Bmt_43g	0.0436046	23▼	890.4	2	SMoxNVDASLANLEVWSK	142	B. neuwiedi ADO21511	PI-SVMP
						1299.7	2	ISHDHAQLLTTIVFDNYVIGITK
						1070.5	3	SHDNAQLLTSTDFDGPTIGLAYVGSMCDPK	93	B. barnetti P86976	PI-SVMP
			Bmt_43h	0.113728	18▼	548.7	2	TLTSFGEWR	198	B. neuwiedi ADO21511	PI-SVMP
						828.9	2	YVELAVVADNGMFTK
						867.1	3	ISHDHAQLLTTIVFDNYVIGITK
						759	3	DMINVQPAAPQTLDSFGEWR	67	B. insularis Q8QG89	SVMP
			Bmt_43i	0.074522	16▼	775.3	2	VHEMVNTVNGFFR	267	B. neuwiedi ADO21504	SVMP
						828.9	2	YVELAVVADNGMFTK
						890.4	2	SMoxNVDASLANLEVWSK
						836.9	2	YVELAVVADNGMoxFTK	56	B. neuwiedi ADO21504	SVMP fragment
			Bmt_43j	0.171308	6▼	775.3	2	VHEMVNTVNGFFR	298	B. neuwiedi ADO21504
						828.9	2	YVELAVVADNGMFTK
						882.4	2	SMNVDASLANLEVWSK
						896.4	2	SMNVDASLVNLEVWSK	114	B. leucurus P84907
			Bmt_45a	0.0260369	96▼	836.9	2	YVELAVVADNGMFTK	57	B. neuwiedi ADO21504	PIII-SVMP
			Bmt_45b	0.364097	68▼	873.9	2	SMQAIFLAHGPGFNEK	57	C. adamanteus J3SEZ3	PDE
						775.3	2	VHEMVNTVNGFFR	46	B. neuwiedi ADO21504	PIII-SVMP
						547.7	2	YNSNINTIR	43	B. pauloensis P0C6S0	PIII-SVMP
			Bmt_45c	0.156422	52▼	992.4	2	LTPGSQCADGVCCDQCR	83	B. neuwiedi ADO21510	PIII-SVMP
						655.8	2	SHDNAQLLTAIK	65	B. asper P84035	PIII-SVMP
						514.2	2	IPCAPQDVK	47	C. adamanteus AEJ31991	PIII-SVMP
			Bmt_45d	0.0495364	48▼	997.5	3	YAMGGITTFTPYQFQHFSEALTAPVGR	168	B. pauloensis B5AR80	LAO
						1111.5	3	EGNLSPGAVDMIGDLLNEDSGYYVSFIESLK	154	B. jararacussu Q6TGQ9	LAO
						1489.7	3	EGNLSPGAVDMoxIGDLLNEDSGYYVSFIESLKHDDIFAYEK
						656.3	3	YLIDNRPPCILNIPLR	94	B. atrox C5H5D2	PIII-SVMP
			Bmt_45e	0.0465711	42▼	656.7	3	YLIDNRPPCILNIPLR	84	B. atrox C5H5D2	PIII-SVMP
						633.8	2	RFDEIVGGMDK	71	B. jararacussu Q6TGQ9	LAO
						704.8	2	LPTSMYQAIKEK	58	B. pauloensis B5AR80	LAO
			Bmt_45f	0.0407002	43▼	720.9	2	LVLVADYIMYLK	66	B. atrox C5H5D3	PIII-SVMP
						702.8	2	YNNYKEDPYAK	64	B. moojeni ATU85526	PLA2
						692.3	2	FTAYAISGPTVEK	62	B. moojeni ATU85526	PLA2
						597.7	2	TPVPAGCYDSK	56	B. moojeni ATU85526	PLA2
						704.8	2	LPTSMYQAIKEK	56	B. pauloensis B5AR80	LAO
			Bmt_45g	0.0624228		734.8	2	ETDYEEFLEIAK	72	B. jararacussu Q6TGQ9	LAO
						548.7	2	TLTSFGEWR	63	B. jararaca P0C7A9	PIII-SVMP
						640.3	2	AAYPELPAEYR	58	B. jararaca Q5W959	SVSP
						1022.1	3	YAMoxGGITTFTPYQFQHFSEALTAPVDR	51	B. moojeni Q6TGQ8	LAO
			Bmt_45h	0.0752918	23▼	828.9	2	YVELAVVADNGMFTK	197	B. neuwiedi ADO21504	PI-SVMP
						890.4	2	SMoxNVDASLANLEVWSK
						904.4	2	SMoxNVDASLVNLEVWSK	80	B. leucurus P84907	PI-SVMP
						547.7	2	YNSNINTIR	52	B. pauloensis P0C6S0	PI-SVMP
			Bmt_45i	0.845527	18▼	828.9	2	YVELAVVADNGMFTK	166	B. neuwiedi ADO21504	PI-SVMP
						882.4	2	SMNVDASLANLEVWSK
			Bmt_45j	0.145395	16▼	828.9	2	YVELAVVADNGMFTK	57	B. neuwiedi ADO21504	PI-SVMP
						738	3	LGEHNIDVLEGNEQFINAAK	49	B. pauloensis P0C6S1	PI-SVMP
						882.4	2	SMNVDASIANIEVWSK	42	B. pauloensis P0C6S1	PI-SVMP
						836.9	2	YVELAVVADNGMoxFTK	42	B. neuwiedi ADO21504	PI-SVMP
			Bmt_46a	0.439154	96▼	757.8	2	ETDYEEFLEIAR	69	B. jararaca P0DI88	LAO
						676.8	2	SAGQLYEESLQK	45	B. moojeni Q6TGQ8	LAO
						849.9	2	YVEFVVVLDHGMYK	45	B. erythromelas Q8UVG0	PIII-SVMP
			Bmt_46b	0.13357	68▼	743.8	2	ETDYEEFLEIAK	134	B. jararacussu Q6TGQ9	LAO
						1016.8	3	YAMGGITTFTPYQFQHFSEALTAPVDR
						653.7	3	YLIDNRPPCILNIPLR	92	B. atrox C5H5D2	PIII-SVMP
			Bmt_46c	0.23167	23▼	992.4	2	LTPGSQCADGVCCDQCR	53	B. neuwiedi ADO21510	PI-SVMP
						507.7	2	CILNEPLR	46	B. jararaca Q98UF9	PIII-SVMP
			Bmt_46d	0.0502374		704.8	2	LPTSMYQAIKEK	59	B. pauloensis B5AR80	LAO
			Bmt_46e	0.196839	21▼	775.3	2	VHEMVNTVNGFFR	254	B. neuwiedi ADO21504	PI-SVMP
						828.9	2	YVELAVVADNGMFTK
						890.4	2	SMoxNVDASLANLEVWSK
						896.4	2	SMNVDASLVNLEVWS2K	74	B. leucurus P84907	PI-SVMP
			Bmt_46f	0.112966	6▼			n.i.
			Bmt_46g	0.0795635	6▼			n.i.
			Bmt_47a	0.590303	96▼	721.3	3	SHDNAQLLTNTDFDGSTIGR	55	B. erythromelas Q8UVG0	PIII-SVMP
						757.8	2	ETDYEEFLEIAR	52	B. jararaca P0DI88	LAO
			Bmt_47b	0.318083	68▼	743.8	2	ETDYEEFLEIAK	190	B.jararacussu Q6TGQ9	LAO
						1016.8	3	YAMGGITTFTPYQFQHFSEALTAPVDR
						737.8	2	VALICLEIWSDR	63	B. neuwiedi ADO21508	PIII-SVMP
						676.8	2	SAGQLYEESLQK	60	B. moojeni Q6TGQ8	LAO
						1116.8	3	EGNLSPGAVDMoxIGDLLNEDSGYYVSFIESLK	53	B. moojeni Q6TGQ8	LAO
			Bmt_47c	0.802069	58▼	743.8	2	ETDYEEFLEIAK	92	B. jararacussu Q6TGQ9	LAO
						837.4	2	YVELVIVADHGMVTK	87	C. adamanteus AEJ31991	PIII-SVMP
						737.9	3	LHSWVECESGECCDQCR	53	B. jararaca Q98UF9	PIII-SVMP
			Bmt_47d	0.125936	52▼	926	2	TWVHEMVNSLNGFFR	53	B. neuwiedi ADO21508	PIII-SVMP
			Bmt_47e	0.242196	42▼	548.7	2	TLTSFGEWR	178	B. neuwiedi ADO21511	PIII-SVMP
						882.4	2	SMNVDASLANLEVWSK
						1070.5	3	SHDNAQLLTSTDFNGPTIGLAYVGSMCDPK	64	B. atrox P85420	PI-SVMP
			Bmt_47f	0.152649	33▼	896.4	2	SMNVDASLVNLEVWSK	104	B. leucurus P84907	PI-SVMP
						710.8	4	VAVTMAHELGHNLGMDHDDTCTCGAK	55	B. insularis Q5XUW8	PI-SVMP
			Bmt_47g	0.210993	23▼			n.i.
			Bmt_47h	0.230772	16▼	767.8	2	VFTEPQNWADAEK	60	B. jararaca Q9PS06	CTL
						738.0	3	LGEHNIDVLEGNEQFINAAK	41	B. insularis P0C930	CTL
			Bmt_48a	0.398717	58▼	757.8	2	ETDYEEFLEIAR	57	T. stejnegeri] AAQ16182	LAO
						514.2	2	IPCAPQDVK	51	M. lebetina Q4VM08	PIII-SVMP
			Bmt_48b	0.469611	52▼	704.8	2	LPTSMYQAIQEK	164	B. moojeni Q6TGQ8	LAO
						1022.5	3	YAMoxGGITTFTPYQFQHFSEALTAPVDR
			Bmt_48c	1.66695	42▼	891	3	SECDIAESCTGQSAECPTDDFHR	94	B.jararacussu AAP78951	PIII-SVMP
						1116.8	3	EGDLSPGAVDMIGDLLNEDSGYYVSFIESLK	56	C. rhodostoma P81382	LAO
			Bmt_48d	4.49373	23▼	904.4	2	SMoxNVDASLVNLEVWSK	204	B. neuwiedi ADO21505	PI-SVMP
						919.4	2	TWVHEMVNSLNGFFR			PI-SVMP
						714.8	4	VAVTMoxAHELGHNLGMDHDDTCTCGAK	39	B. insularis Q5XUW8	PI-SVMP
			Bmt_49a	0.0418314	96▼	896.4	2	SMNVDASLVNLEVWSK	87	B. leucurus P84907	PIII-SVMP
			Bmt_49b	0.0475867	68▼	1022.1	3	YAMoxGGITTFTPYQFQHFSEALTAPVDR	125	B. moojeni Q6TGQ8	LAO
						721.6	3	SHDNAQLLTNTDFDGSTIGR	76	B. erythromelas Q8UVG0	PIII-SVMP
			Bmt_49c	0.066511	42▼	814.4	2	MoxYELANIVNEIFR	41	B. jararaca P30431	PIII-SVMP
			Bmt_49d	0.212071	23▼	896.4	2	SMNVDASLVNLEVWSK	109	B. leucurus P84907	PI-SVMP
						1070.1	3	SHDNAQLLTSTDFNGPTIGLAYVGSMCDPK	84	B. atrox P85420	PI-SVMP
						759.3	3	DMINVQPAAPQTLDSFGEWR	64	B. insularis Q8QG89	PI-SVMP
			Bmt_50a	0.0371979	96▼	1022.1	3	YAMoxGGITTFTPYQFQHFSEALTAPVDR	104	B. moojeni Q6TGQ8	LAO
						757.8	2	ETDYEEFLEIAR	86	B. jararaca P0DI88	LAO
						762.9	2	SVAIIEDHSIISLK	69	B. neuwiedi ADO21510	PIII-SVMP
			Bmt_50b	0.04975	68▼	1016.8	3	YAMGGITTFTPYQFQHFSEALTAPVDR	236	B. jararacussu Q6TGQ9	LAO
						1116.8	3	EGNLSPGAVDMoxIGDLLNEDSGYYVSFIESLK
						1111.5	3	EGNLSPGAVDMIGDLLNEDSGYYVSFIESLK	53	B. moojeni Q6TGQ8	LAO
			Bmt_50c	0.0579082	52▼	1022.1	3	YAMoxGGITTFTPYQFQHFSEALTAPVDR	62	B. moojeni Q6TGQ8	LAO
						814.4	2	MoxYELANIVNEIFR	62	B. jararaca P30431	PIII-SVMP
			Bmt_50d	0.0199578	42▼	743.8	2	ETDYEEFLEIAK	69	B. jararacussu Q6TGQ9	LAO
						806.4	2	MYELANIVNEIFR	61	B. jararaca P30431	PIII-SVMP
						622.8	2	LVIVADNVMoxVR	47	B. atrox C5H5D4	PIII-SVMP
			Bmt_50e	0.100606	23▼	847.4	2	YIELAVVADHGMFTK	177	B. neuwiedi ADO21505	PI-SVMP
						896.4	2	SMNVDASLVNLEVWSK
						1070.1	3	SHDNAQLLTSTDFNGPTIGLAYVGSMCDPK	77	B. atrox P85420	PI-SVMP
						1138.5	2	DMINVQPAAPQTLDSFGEWR	69	B. insularis Q8QG89	PI-SVMP
			Bmt_50f	0.0313787	21▼	896.4	2	SMNVDASLVNLEVWSK	77	B. leucurus P84907	PI-SVMP
			Bmt_50g	0.0333756	16▼	761.4	2	IQSSDLYAWIGLR	68	B. insularis P0C929	CTL
			Bmt_50h	0.122826	6▼	847.4	2	YIELAVVADHGMFTK	175	B. neuwiedi ADO21505	SVMP fragment
						896.4	2	SMNVDASLVNLEVWSK
						743.8	2	ETDYEEFLEIAK	61	B. moojeni Q6TGQ8	LAO
						613.2	3	TWVHEMVNSLNGFFR	54	B. neuwiedi ADO21505	SVMP fragment
						926.9	2	TWVHEMoxVNSLNGFFR	51	B. neuwiedi ADO21505	SVMP fragment
			Bmt_51a	0.0840051	96▼			n.i.			n.i
			Bmt_51b	0.136319	92▼	743.8	2	ETDYEEFLEIAK	140	B. jararacussu Q6TGQ9	LAO
						1116.8	3	EGNLSPGAVDMoxIGDLLNEDSGYYVSFIESLK
						656.7	3	YLIDNRPPCILNIPLR	78	B. atrox C5H5D2	PIII-SVMP
						857.4	2	DPGVLEYPVKPSEVGK	53	B. pauloensis B5AR80	LAO
			Bmt_51c	0.198885	52▼	806.4	2	MYELANIVNEIFR	103	B. jararaca P30431	PIII-SVMP
						797.4	2	MoxYELANIVNEILR	85	B. jararaca O93523	PIII-SVMP
						743.8	2	ETDYEEFLEIAK	71	B. jararacussu Q6TGQ9	LAO
						720.9	2	LVLVADYIMYLK	65	B. atrox C5H5D3	PIII-SVMP
			Bmt_51d	0.561733	42▼	547.5	3	YQYLDNGMVDHGTK	448	B. atrox C5H5D4
						977.5	2	YLISHTPQCILNEPLR
						1096	3	THDNAQLLTGINLNGDTVGYAYIGSMoxCMoxPK
						1242.5	3	DSCTCLANSCIMSATISPSYQFSDCSQNDHLR
						814.4	2	MoxYELANIVNEIFR	64	B. jararaca P30431	PIII-SVMP
			Bmt_51e	0.0853933	23▼	622.8	2	LVIVADNVMoxVR	67	B. atrox C5H5D4	PI-SVMP
						904.4	2	SMoxNVDASLVNLEVWSK	67	B. leucurus P84907	PI-SVMP
						540.7	2	YNSNVNTIR	53	B. neuwiedi ADO21505	PI-SVMP
			Bmt_51f	0.0501147	6▼	622.8	2	LVIVADNVMoxVR	49	B. atrox C5H5D4	SVMP fragment
			Bmt_51g	0.15755				n.i.			n.i
			Bmt_53a	0.14878	96▼	743.8	2	ETDYEEFLEIAK	69	B. jararacussu Q6TGQ9	LAO
						789.4	2	MYELANIVNEILR	69	B. jararaca O93523	PIII-SVMP
						718.6	3	ITVKPDVDYTLNSFAEWR	44	B. jararaca O93523	PIII-SVMP
			Bmt_53b	0.405801	68▼	685.8	2	IALVGIEIWSNR	137	B. neuwiedi ADO21503	PIII-SVMP
						835.4	2	IYEIVNFLNEIFR			PIII-SVMP
						826.4	2	IYEIVNILNEIYR	92	B. jararaca Q98UF9	PIII-SVMP
						789.4	2	MYELANIVNEILR	82	B. jararaca O93523	PIII-SVMP
						812.9	3	SECDFDYSVDPDYGMVDHGTK	51	B. neuwiedi ADO21501	PIII-SVMP
			Bmt_53c	4.36648	56▼	806.9	2	MYELANIVNEIFR	451	B. jararaca O93523	PIII-SVMP
						1078	2	ITVKPDVDYTLNSFAEWR		B. jararaca O93523	PIII-SVMP
						736.7	3	YLYMHVALVGLEIWSNGDK		B. jararaca P30431	PIII-SVMP
						1068.8	3	HDNAQLLTAIDFNGPTIGYAYIGSMCHPK		B. jararaca P30431	PIII-SVMP
						865.9	4	KKHDNAQLLTAIDFNGPTIGYAYIGSMCHPK		B. jararaca P30431	PIII-SVMP
						1022.1	3	YAMoxGGITTFTPYQFQHFSEALTAPVDR	222	B. moojeni Q6TGQ8	LAO
						1111.5	3	EGNLSPGAVDMIGDLLNEDSGYYVSFIESLK
						526.6	3	MYELANIVNEILR	58	B. jararaca O93523	PIII-SVMP
			Bmt_53d	0.134637	52▼	797.4	2	MoxYELANIVNEILR	179	B. jararaca O93523	PIII-SVMP
						1077.5	2	ITVKPDVDYTLNSFAEWR			PIII-SVMP
						797.4	2	MoxYELANIVNEIFR	155	B. jararaca O93523	PIII-SVMP
						796.9	2	IYEIVNNVNVIFR	91	B. neuwiedi ADO21501	PIII-SVMP
			Bmt_53e	0.137789	48▼	789.4	2	MYELANIVNEILR	57	B. jararaca O93523	PIII-SVMP
						796.9	2	IYEIVNNVNVIFR	37	B. neuwiedi ADO21501	PIII-SVMP
			Bmt_53f	0.112186	42▼	826.4	2	IYEIVNILNEIYR	93	B. jararaca Q98UF9	PIII-SVMP
						789.4	2	MYELANIVNEILR	84	B. jararaca O93523	PIII-SVMP
						737	3	YLYMHVALVGLEIWSNGDK	52	B. jararaca P30431	PIII-SVMP
			Bmt_53g	0.512326	16▼	761.4	2	IQSSDLYAWIGLR	79	B. insularis P0C929	CTL
						797.4	2	MoxYELANIVNEILR	79	B. jararaca O93523	PIII-SVMP
			Bmt_54a	0.0437946	68▼	674	3	YINVYKPQCILNEPLR	79	B. neuwiedi ADO21503	PIII-SVMP
						835.4	2	IYEIVNFLNEIFR	57	B. neuwiedi ADO21503	PIII-SVMP
			Bmt_54b	0.348628	56▼	835.4	2	IYEIVNFLNEIFR	249	B. neuwiedi ADO21503	PIII-SVMP
						674	3	YINVYKPQCILNEPLR
						1132.1	2	SHDNAQLLTAIDLDGPTIGIAK
						670.3	2	YVELVIVADYR	87	B. neuwiedi ADO21503	PIII-SVMP
						633.6	3	TKIYEIVNFLNEIFR	53	B. neuwiedi ADO21503	PIII-SVMP
			Bmt_54c	0.555162	52▼	615.3	2	KENGVNIPCAK	158	B. neuwiedi ADO21503	PIII-SVMP
						1132.1	2	SHDNAQLLTAIDLDGPTIGIAK			PIII-SVMP
						670.3	2	YVELVIVADYR	70	B.neuwiedi ADO21503	PIII-SVMP
						897	3	SECDIAESCTGQSPECPTDDFQR	69	B. jararaca Q0NZY0	PIII-SVMP
			Bmt_54d	0.479416	48▼	1077.5	2	ITVKPDVDYTLNSFAEWR	186	B.jararaca O93523	PIII-SVMP
						1068.8	3	HDNAQLLTAIDFNGPTIGYAYIGSMCHPK			PIII-SVMP
						796.9	2	IYEIVNNVNVIFR	81	B.neuwiedi ADO21501	PIII-SVMP
						743.8	2	ETDYEEFLEIAK	69	B.jararacussu Q6TGQ9	LAO
			Bmt_56a	0.146171	68▼	685.8	2	IALVGIEIWSNR	67	B.neuwiedi ADO21503	PIII-SVMP
						443.2	3	YIELVIVADHR	59	B.neuwiedi ADO21506	PIII-SVMP
			Bmt_56b	0.868066	56▼	969.3	2	GDEPDDCCNGISADCPR	78	B.neuwiedi ADO21507	PIII-SVMP
						664.3	2	YIELVIVADHR	60	B.neuwiedi ADO21506	PIII-SVMP
			Bmt_56c	2.6189	36▼	685.8	2	IALVGIEIWSNR	150	B.neuwiedi ADO21503	PIII-SVMP
						835.4	2	IYEIVNFLNEIFR			PIII-SVMP
						499.2	3	QKPQCILNEPLR	55	B.neuwiedi ADO21501	PIII-SVMP
						670.3	2	YVELVIVADYR	49	B.neuwiedi ADO21503	PIII-SVMP
			Bmt_56d	0.301611	26▼	704.8	2	LPTSMYQAIQEK	152	B.jararacussu Q6TGQ9	LAO
						743.8	2	ETDYEEFLEIAK
						569.2	2	HDDIFAYEK	52	B.pauloensis B5AR80	LAO
						712.8	2	LPTSMoxYQAIKEK	40	B.pauloensis B5AR80	LAO
			Bmt_56e	0.194943	23▼	499.2	3	QKPQCILNEPLR	216	B.neuwiedi ADO21501	PI-SVMP
						722.2	3	LHPWVECESGECCGQCR			PI-SVMP
						1079.1	3	SHDNAQLLTAIDFNGPTIGIAYVASMoxCDPK			PI-SVMP
						685.8	2	IALVGIEIWSNR	75	B.neuwiedi ADO21503	PI-SVMP
						797.4	2	MoxYELANIVNEILR	58	B.jararaca O93523	PI-SVMP
				99.9979

## Sheet: S3_Venom variability
	INDEX
			Supplementary File S3.	Reverse-phase profiles of the venoms gathered from individual snakes from the Bothrops neuwiedi clade listed in the Supplementary File S1. Samples of 500 µg of lyophilized venom were subjected to RP-HPLC on a C18 column in LC 4000 system (Jasco). The column was developed at 1.0 mL/min as described in the experimental section.
				A. Bmt, B. mattogrossensis; B. Bp, B. pauloensis; C. Bpu, B. pubescens; D. Bd, B. diporus; E. Bn, B. neuwiedi; F. Bmm, B. marmoratus; and G. Be, B. erythromelas.
				A. Bothrops mattogrossensis (Bmt)								B. Bothrops pauloensis (Bp)											C. Bothrops pubescens (Bpu)											D. Bothrops diporus (Bd)
				E. Bothrops neuwiedi (Bn)												F. Bothrops marmoratus (Bmm)											G. Bothrops erythromelas (Be)

## Sheet: S4_RP-HPLC
	INDEX
			Supplementary File S4.	Reverse-phase HPLC profiles of venoms from the Bothrops neuwiedi clade. The venom proteome of B. mattogrossensis was analyzed for this work; those of B. diporus, B. erythromelas, and B. pauloensis are, respectively, from
				Gay C. et al., Toxins (Basel). 2016, 8(1):9. doi: 10.3390/toxins8010009; Jorge RJ et al., J Proteomics. 2015 Jan 30;114:93-114. doi: 10.1016/j.jprot.2014.11.011; and Rodrigues RS et al., J Proteomics. 2012 May 17;75(9):2707-20. doi: 10.1016/j.jprot.2012.03.028.
																		% (g/100g)	Mmass	mmoles%	% venom molecules																		% (g/100g)	Mmass	mmoles%	% venom molecules
																	K49-PLA2	7.5	14000	0.535714	1.66997																	K49-PLA2	34.3	14000	2.45	23.2162
																	D49-PLA2	6.4	14000	0.457143	1.42504																	D49-PLA2	6.9	14000	0.492857	4.67031
																	PI-SVMP	19.8	23000	0.86087	2.68357																	PI-SVMP	10.7	23000	0.465217	4.4084
																	PIII-SVMP	28.8	52000	0.553846	1.72649																	PIII-SVMP	14.3	52000	0.275	2.6059
																	SVSP	5.7	28000	0.203571	0.634589																	SVSP	6.3	28000	0.225	2.1321
																	DISI	3.2	7500	0.426667	1.33004																	DISI	4.2	7500	0.56	5.30656
																	LAAO	6.9	56000	0.123214	0.384093																	LAAO	4.4	56000	0.0785714	0.744543
																	CTL	2.5	28000	0.0892857	0.278328																	CTL	2.9	28000	0.103571	0.981443
																	CRISP	0.6	23000	0.026087	0.0813203																	CRISP	1.2	23000	0.0521739	0.4944
																	SVMPi	12.8	444.4	28.8029	89.7866																	SVMPi	2.6	444.4	5.85059	55.4401
																				32.0793																					10.553
																	SVMPi/SVMP	20.3595																				SVMPi/SVMP	7.90387
																		% (g/100g)	Mmass	mmoles%	% venom molecules																		% (g/100g)	Mmass	mmoles%	% venom molecules
																	K49-PLA2	19.9	14000	1.42143	6.19444																	K49-PLA2		14000
																	D49-PLA2	10.3	14000	0.735714	3.20617																	D49-PLA2	26.5	14000	1.89286	10.1967
																	PI-SVMP	12.8	23000	0.556522	2.42526																	PI-SVMP	12.1	23000	0.526087	2.834
																	PIII-SVMP	9.7	52000	0.186538	0.812916																	PIII-SVMP	24	52000	0.461538	2.48628
																	SVSP	8.8	28000	0.314286	1.36963																	SVSP	6	28000	0.214286	1.15435
																	DISI	3.3	7500	0.44	1.91748																	DISI	3.4	7500	0.453333	2.44208
																	LAAO	8.1	56000	0.144643	0.630339																	LAAO	4.8	56000	0.0857143	0.461738
																	CTL	2.4	28000	0.0857143	0.373534																	CTL	8	28000	0.285714	1.53913
																	CRISP	4.2	23000	0.182609	0.79579																	CRISP	0.4	23000	0.0173913	0.0936861
																	SVMPi	8.39	444.4	18.8794	82.2744																	SVMPi	6.5	444.4	14.6265	78.792
																				22.9468																					18.5634
																	SVMPi/SVMP	25.4076																				SVMPi/SVMP	14.8097
																		% (g/100g)	Mmass	mmoles%	% venom molecules																		% (g/100g)	Mmass	mmoles%	% venom molecules
																	K49-PLA2	32.6	14000	2.32857	12.6041																	K49-PLA2	19.7	14000	1.40714	6.4775
																	D49-PLA2	2.3	14000	0.164286	0.889244																	D49-PLA2	15.9	14000	1.13571	5.22803
																	PI-SVMP	12.2	23000	0.530435	2.87113																	PI-SVMP	12.7	23000	0.552174	2.54182
																	PIII-SVMP	10.1	52000	0.194231	1.05133																	PIII-SVMP	9.3	52000	0.178846	0.823283
																	SVSP	13.5	28000	0.482143	2.60974																	SVSP	15.3	28000	0.546429	2.51537
																	DISI	4.7	7500	0.626667	3.39202																	DISI	2.4	7500	0.32	1.47306
																	LAAO	3.9	56000	0.0696429	0.376962																	LAAO	5.3	56000	0.0946429	0.435669
																	CTL		28000	0	0																	CTL		28000	0	0
																	CRISP	5	23000	0.217391	1.17669																	CRISP	0.1	23000	0.00434783	0.0200143
																	SVMPi	6.16	444.4	13.8614	75.0288																	SVMPi	7.77	444.4	17.4842	80.4852
																				18.4748																					21.7235
																	SVMPi/SVMP	19.128																				SVMPi/SVMP	23.9176
																		% (g/100g)	Mmass	mmoles%	% venom molecules
																	K49-PLA2	10.7	14000	0.764286	3.42182
																	D49-PLA2	9.2	14000	0.657143	2.94212
																	PI-SVMP	18.1	23000	0.786957	3.52332
																	PIII-SVMP	22.1	52000	0.425	1.90279
																	SVSP	16.1	28000	0.575	2.57436
																	DISI	2.8	7500	0.373333	1.67147
																	LAAO	3.8	56000	0.0678571	0.303806
																	CTL		28000	0	0
																	CRISP	2.8	23000	0.121739	0.545044
																	SVMPi	8.25	444.4	18.5644	83.1153
																				22.3357
																	SVMPi/SVMP	15.3177

## Sheet: S5_Statistical analysis
	INDEX
			Supplementary File S5.	Individual venom activities and statistical analysis of the in vitro and in vivo assays. Red, statistically not significant; Blue, statistically significant.
				SD, standard deviation; SEM, standard error of the mean
			PLA2 activity - nmoles/min/mg
				Bmt	Bp	Bpu	Bd	Bn	Bmm	Be		B. diporus				B. erythromelas				B. marmoratus				B. mattogrossensis				B. neuwiedi				B. pauloensis				B. pubescens
			Bmt	-	0.0573	0.9862	0.7816	>0.9999	0.9115	0.0002		Individual	Mean	SD		Individual	Mean	SD		Individual	Mean	SD		Individual	Mean	SD		Individual	Mean	SD		Individual	Mean	SD		Individual	Mean	SD
			Bp		-	0.1906	0.5751	0.0156	0.4721	0.2401		Bd 4038M (1)	62.48	5.267		Be 1401-07 (1)	72.27	0.348		Bmm 1207 (1)	56.04	2.007		Bmt 0912 (1)	12.66	0.881		Bn 0808 (1)	24.59	1.851		Bp 0704 (1)	54.62	8.401		Bpu 4284 (1)	27.1	1.98
			Bpu			-	0.9909	0.9921	0.9995	0.0004		Bd 4038F (2)	36.13	4.258		Be 1104 (2)	48.09	0.91		Bmm 1501-11 (2)	50.12	6.533		Bmt 1301 (2)	14.96	0.505		Bn 0708 (2)	34.74	3.857		Bp 0902-X (2)	49.67	1.31		Bpu 3961D (2)	48.78	6.974
			Bd				-	0.7392	>0.9999	0.0034		Bd 4038N (3)	29.03	0.92		Be 1201-02 (3)	78.01	5.038		Bmm 1501-08 (3)	34.71	0.89		Bmt 0915 (3)	32.69	3.902		Bn 1002-03 (3)	37.52	1.056		Bp 1201 (3)	50.25	1.147		Bpu 4045 (3)	40.59	0.448
			Bn					-	0.9133	<0.0001		Bd 3948D (4)	24.32	3.92		Be 1401-05 (4)	93.18	5.752		Bmm 1104 (4)	18.52	0.966		Bmt 0903 (4)	26.81	0.915		Bn 0309 (4)	26.14	2.542		Bp 1501 (4)	41.75	0.971		Bpu 4267 (4)	24.74	3.298
			Bmm						-	0.0031		Bd 4038H (5)	35.73	3.998		Be 1201-04 (5)	63.2	2.136		Bmm 1501-17 (5)	25.5	5.158		Bmt 0902 (5)	37.79	4.257		Bn 0803 (5)	39.97	0.13		Bp 1201-02 (5)	72.84	8.145		Bpu 4080 (5)	22.85	3.556
			Be							-		Bd 4038O (6)	33.93	1.418		Be 1401-01 (6)	47.59	3.851		Bmm 1501-14 (6)	21.65	1.081		Bmt 0909 (6)	10.96	1.117		Bn 0504-05 (6)	17.75	1.051		Bp 2 (6)	64.06	6.926		Bpu 4082 (6)	20.31	1.987
												Bd 4044C (7)	37.05	1.071		Be 1401-02 (7)	61.82	0.292		Bmm 1501-13 (7)	20.97	1.29		Pool	24.13	4.03		Bn 1001-02 (7)	23.55	2.518		Bp 0901 (7)	38.78	5.423		Bpu 3946D (7)	28.13	2.722
												Bd 4038D (8)	25.49	1.494		Be 0903 (8)	38.02	3.55		Bmm 1501-10 (8)	23.19	0.113						Bn 0906 (8)	11.11	0.114		Bp 1201-04 (8)	21.36	0.969		Bpu 3961C (8)	22.75	2.073
												Bd 4038E (9)	30.19	2.168		Be 0904 (9)	20.19	1.878		Pool	26.52	1.53						Bn 1105 (9)	23.62	2.381		Bp 1201-05 (9)	27.84	3.685		Bpu 4338 (9)	20.47	1.798
												Bd 3494 (10)	16.22	1.842		Be 1109 (10)	44.16	0.735										Bn 1302 (10)	13.83	0.193		Bp 1201-06 (10)	32.57	2.67		Pool	31.65	3.9
												Pool	39.01	0.87		Be 1401-08 (11)	65.52	3.969										Bn 1401 (11)	9.91	0.297		Bp 1202 (11)	41.09	3.02
																Pool	60.59	9.193										Bn 0903 (12)	37.02	3.616		Bp 1 (12)	29.51	3.183
																												Bn 1205 (13)	14.05	0.764		Pool	55.84	6.87
																												Pool	27.08	5.7
			Collagenolytic activity - U/min/mg
				Bmt	Bp	Bpu	Bd	Bn	Bmm	Be		B. diporus				B. erythromelas				B. marmoratus				B. mattogrossensis				B. neuwiedi				B. pauloensis				B. pubescens
			Bmt	-	0.0168	0.0073	0.0074	0.8910	>0.9999	0.1396		Individual	Mean	SD		Individual	Mean	SD		Individual	Mean	SD		Individual	Mean	SD		Individual	Mean	SD		Individual	Mean	SD		Individual	Mean	SD
			Bp		-	0.9980	0.9992	0.0868	0.0057	<0.0001		Bd 4038M (1)	5.333	0.407		Be 1401-07 (1)	60.4444	3.10518		Bmm 1207 (1)	10.4163	0.602502		Bmt 0912 (1)	42.7259	2.40548		Bn 0808 (1)	43.5556	3.90943		Bp 0704 (1)	11.7926	2.1166		Bpu 4284 (1)	0.533333	0.251416
			Bpu			-	>0.9999	0.0370	0.0025	<0.0001		Bd 4038F (2)	3.615	0.536		Be 1104 (2)	31.2296	1.15669		Bmm 1501-11 (2)	54.0094	4.56571		Bmt 1301 (2)	50.4889	9.69758		Bn 0708 (2)	8.14815	0.470356		Bp 0902-X (2)	9.8963	0.456142		Bpu 3961D (2)	2.60741	0.535797
			Bd				-	0.0370	0.0024	<0.0001		Bd 4038N (3)	7.763	1.901		Be 1201-02 (3)	31.0815	2.15544		Bmm 1501-08 (3)	34.6541	5.00081		Bmt 0915 (3)	71.6148	6.02896		Bn 1002-03 (3)	5.12593	0.05132		Bp 1201 (3)	5.27407	1.21337		Bpu 4045 (3)	7.79259	0.801644
			Bn					-	0.8257	0.0003		Bd 3948D (4)	3.407	0.103		Be 1401-05 (4)	67.0519	8.3453		Bmm 1104 (4)	63.0485	1.91807		Bmt 0903 (4)	26.8444	2.62084		Bn 0309 (4)	1.80741	0.582883		Bp 1501 (4)	7.40741	0.2566		Bpu 4267 (4)	3.7037	0.71848
			Bmm						-	0.0864		Bd 4038H (5)	4.267	0		Be 1201-04 (5)	69.6593	1.16237		Bmm 1501-17 (5)	61.5211	3.91932		Bmt 0902 (5)	4.51852	0.439978		Bn 0803 (5)	70.0444	4.88188		Bp 1201-02 (5)	19.3185	5.72097		Bpu 4080 (5)	2.01481	0.6789
			Be							-		Bd 4038O (6)	3.111	0.88		Be 1401-01 (6)	66.163	4.33677		Bmm 1501-14 (6)	47.2989	4.14532		Bmt 0909 (6)	69.5704	6.45919		Bn 0504-05 (6)	64.4444	4.41442		Bp 2 (6)	12.7111	1.48828		Bpu 4082 (6)	2.97778	0.0628539
												Bd 4044C (7)	2.607	0.69		Be 1401-02 (7)	82.4889	4.99784		Bmm 1501-13 (7)	51.5055	3.63085		Pool	27.289	0.541		Bn 1001-02 (7)	16.7704	1.3578		Bp 0901 (7)	3.82222	0.05132		Bpu 3946D (7)	2	0.188562
												Bd 4038D (8)	2.519	0.224		Be 0903 (8)	71.3481	5.24143		Bmm 1501-10 (8)	34.1534	4.81709						Bn 0906 (8)	8.59259	0.622222		Bp 1201-04 (8)	6.37037	0.05132		Bpu 3961C (8)	2.31111	0.879955
												Bd 4038E (9)	2.459	0.312		Be 0904 (9)	108.711	9.57211		Pool	54.861	3.931						Bn 1105 (9)	10.7852	1.412		Bp 1201-05 (9)	7.25926	0.35924		Bpu 4338 (9)	5.00741	0.591851
												Bd 3494 (10)	5.748	0.724		Be 1109 (10)	122.578	8.41695										Bn 1302 (10)	85.8963	7.8466		Bp 1201-06 (10)	6.13333	0.387458		Pool	4.089	0.541
												Pool	4.296	1.11		Be 1401-08 (11)	81.6	4.98518										Bn 1401 (11)	5.03704	0.578347		Bp 1202 (11)	4.62222	0.15396
																Pool	41.007	4.498										Bn 0903 (12)	5.00741	0.888889		Bp 1 (12)	12.7111	1.48828
																												Bn 1205 (13)	89.4222	4.18282		Pool	6.193	0.756
																												Pool	26.904	2.288
			Thrombin-like activity - A405nm
				Bmt	Bp	Bpu	Bd	Bn	Bmm	Be		B. diporus				B. erythromelas				B. marmoratus				B. mattogrossensis				B. neuwiedi				B. pauloensis				B. pubescens
			Bmt	-	>0.9999	0.7224	0.9990	0.9971	0.1925	<0.0001		Individual	Mean	SD		Individual	Mean	SD		Individual	Mean	SD		Individual	Mean	SD		Individual	Mean	SD		Individual	Mean	SD		Individual	Mean	SD
			Bp		-	0.5924	0.9990	0.9961	0.0561	<0.0001		Bd 4038M (1)	1.05	0.036		Be 1401-07 (1)	0.3	0.008		Bmm 1207 (1)	1.21	0.036		Bmt 0912 (1)	1.29	0.021		Bn 0808 (1)	1.36	0.023		Bp 0704 (1)	1.1	0.101		Bpu 4284 (1)	1.17	0.052
			Bpu			-	0.8828	0.8905	0.0008	<0.0001		Bd 4038F (2)	1.29	0.02		Be 1104 (2)	0.43	0.014		Bmm 1501-11 (2)	0.88	0.018		Bmt 1301 (2)	1.46	0.013		Bn 0708 (2)	1.12	0.016		Bp 0902-X (2)	1.37	0.027		Bpu 3961D (2)	1.36	0.01
			Bd				-	>0.9999	0.0239	<0.0001		Bd 4038N (3)	1.27	0.153		Be 1201-02 (3)	0.61	0.005		Bmm 1501-08 (3)	1.19	0.05		Bmt 0915 (3)	1.3	0.039		Bn 1002-03 (3)	1.19	0.075		Bp 1201 (3)	1.29	0.017		Bpu 4045 (3)	1.37	0.022
			Bn					-	0.0109	<0.0001		Bd 3948D (4)	1.65	0.198		Be 1401-05 (4)	0.41	0.014		Bmm 1104 (4)	0.65	0.013		Bmt 0903 (4)	0.9	0.022		Bn 0309 (4)	0.69	0.054		Bp 1501 (4)	1.15	0.01		Bpu 4267 (4)	1.41	0.014
			Bmm						-	<0.0001		Bd 4038H (5)	1.31	0.12		Be 1201-04 (5)	0.13	0.004		Bmm 1501-17 (5)	0.76	0.028		Bmt 0902 (5)	1.12	0.047		Bn 0803 (5)	1.4	0.192		Bp 1201-02 (5)	1.44	0.006		Bpu 4080 (5)	1.33	0.022
			Be							-		Bd 4038O (6)	1.05	0.188		Be 1401-01 (6)	0.1	0.005		Bmm 1501-14 (6)	0.78	0.032		Bmt 0909 (6)	0.89	0.048		Bn 0504-05 (6)	1.28	0.175		Bp 2 (6)	1.2	0.022		Bpu 4082 (6)	1.3	0.014
												Bd 4044C (7)	1.2	0.033		Be 1401-02 (7)	0.11	0.001		Bmm 1501-13 (7)	0.72	0.049		Pool	1.36	0.284		Bn 1001-02 (7)	1.34	0.034		Bp 0901 (7)	0.71	0.022		Bpu 3946D (7)	1.35	0.014
												Bd 4038D (8)	0.91	0.025		Be 0903 (8)	0.08	0.004		Bmm 1501-10 (8)	0.99	0.026						Bn 0906 (8)	0.98	0.089		Bp 1201-04 (8)	1.24	0.019		Bpu 3961C (8)	1.15	0.047
												Bd 4038E (9)	0.92	0.039		Be 0904 (9)	0.18	0.004		Pool	1.35	0.05						Bn 1105 (9)	1.37	0.011		Bp 1201-05 (9)	1.19	0.103		Bpu 4338 (9)	1.44	0.017
												Bd 3494 (10)	1.44	0.025		Be 1109 (10)	0.15	0.008										Bn 1302 (10)	1.34	0.037		Bp 1201-06 (10)	1.08	0.073		Pool	1.1	0.028
												Pool	1.3	0.021		Be 1401-08 (11)	0.09	0.004										Bn 1401 (11)	1.37	0.009		Bp 1202 (11)	1.09	0.048
																Pool	0.24	0.003										Bn 0903 (12)	0.96	0.071		Bp 1 (12)	1.16	0.047
																												Bn 1205 (13)	1.42	0.173		Pool	0.95	0.01
																												Pool	1.06	0.05
			Minimum Haemorrhagic Dose (mg venom)									MHD
				Bmt	Bp	Bpu	Bd	Bn	Bmm	Be		Species	(mg venom)
			Bmt	-	>0.9999	0.0004	<0.0001	0.9998	0.0545	0.0001		B. mattogrossensis	2.99 ± 0.27
			Bp		-	0.0003	<0.0001	>0.9999	0.0438	0.0002		B. pauloensis	2.96 ± 0.47
			Bpu			-	0.0002	0.0002	0.0629	<0.0001		B. pubescens	4.69 ± 0.56
			Bd				-	<0.0001	<0.0001	<0.0001		B. diporus	6.48 ± 0.05
			Bn					-	0.0262	0.0003		B. neuwiedi	2.89 ± 0.32
			Bmm						-	<0.0001		B. marmoratus	3.85 ± 0.30
			Be							-		B. erythromelas	1.13 ± 0.35
			Myotoxicity (CK (U/L))										Myotoxicity (CK (U/L))
				Bmt	Bp	Bpu	Bd	Bn*	Bmm	Be*	Saline		Species	Mean	SD
			Bmt	-	0.7685	<0.0001	0.9989	0.3638	0.9106	0.0185	0.0015		B. diporus	458.237	50.671
			Bp		-	<0.0001	0.9706	0.9957	0.9995	0.3211	0.0374		B. erythromelas	145.86	43.506
			Bpu			-	<0.0001	<0.0001	<0.0001	<0.0001	<0.0001		B. marmoratus	408.123	42.746
			Bd				-	0.6917	0.9985	0.0578	0.0049		B. mattogrossensis	511.514	40.496
			Bn*					-	0.8897	0.7197	0.1423		B. neuwiedi	299.785	62.47
			Bmm						-	0.0855	0.0056		B. pauloensis	365.819	189.041
			Be*							-	0.9192		B. pubescens	1492	262.45
				*Not different from Saline (Negative Control)
			Time course of edematogenic activity (D paw thickness)
			Repeated measures ANOVA										Edematogenic activity - % edema
			p-value and t-ratio (row-column)											Saline		B. diporus		B. erythromelas		B. marmoratus		B. matogrossensis		B. neuwiedi		B. pauloensis		B. pubescens
			Edema - 0 hour after injection										Time	Mean	SEM*	Mean	SEM	Mean	SEM	Mean	SEM	Mean	SEM	Mean	SEM	Mean	SEM	Mean	SEM
				Bmt	Bp	Bpu	Bd	Bn	Bmm	Be	Saline		0	0	0	0	0	0	0	0	0	0	0	0	0	0	0	0	0
			Bmt	-	1.0 (0.0)	1.0 (0.0)	1.0 (0.0)	1.0 (0.0)	1.0 (0.0)	1.0 (0.0)	1.0 (0.0)		1	2.52	2.23	39.7	3.08	41.9	2.28	39.7	3.08	41.9	2.28	34.33	2.18	41.9	2.28	39.7	3.08
			Bp		-	1.0 (0.0)	1.0 (0.0)	1.0 (0.0)	1.0 (0.0)	1.0 (0.0)	1.0 (0.0)		2	0.6	2.37	43.84	4.33	48.91	1.19	43.84	4.33	48.91	1.19	39.72	2.82	48.91	1.19	43.84	4.33
			Bpu			-	1.0 (0.0)	1.0 (0.0)	1.0 (0.0)	1.0 (0.0)	1.0 (0.0)		4	-0.59	1.86	32.59	5.61	47.02	3.93	32.59	5.61	47.02	3.93	47.17	2.07	47.02	3.93	32.59	5.61
			Bd				-	1.0 (0.0)	1.0 (0.0)	1.0 (0.0)	1.0 (0.0)		6	0.54	1.99	23.19	6.5	33.05	4.39	23.19	6.5	33.05	4.39	29.95	5.38	33.05	4.39	23.19	6.5
			Bn					-	1.0 (0.0)	1.0 (0.0)	1.0 (0.0)		24	-2.26	1.59	6.18	3.23	7.2	1.4	6.18	3.23	7.2	1.4	8.23	1.92	7.2	1.4	6.18	3.23
			Bmm						-	1.0 (0.0)	1.0 (0.0)		* Standard Error of the Mean
			Be							-	1.0 (0.0)
													Species	Area Under the Curve	Std. Error	Confidence Intervals 95%
			Edema - 1 hour after injection										Bmt	126.1	13.39	99.86-152.4
				Bmt	Bp	Bpu	Bd	Bn	Bmm	Be	Saline		Bp	174.5	10.28	154.3-194.6
			Bmt	-	0.9694 (-1.025)	0.8805 (1.341)	0.9966 (0.706)	0.9992 (0.567)	0.9992 (-0.563)	0.1553 (2.640)	<0.0001 (7.263)		Bpu	87.35	11.22	65.36-109.3
			Bp		-	0.2701 (2.367)	0.6666 (1.732)	0.7533 (1.593)	0.9998 (0.463)	0.0094 (3.665)	<0.0001 (8.289)		Bd	125.7	16.72	92.95-158.5
			Bpu			-	0.9983 (-0.635)	0.9941 (0.774)	0.5517 (-1.904)	0.8973 (1.298)	<0.0001 (5.922)		Bn	155.3	10.93	133.9-176.7
			Bd				-	1.0000 (-0.139)	0.9078 (-1.269)	0.5322 (1.933)	<0.0001 (6.557)		Bmm	142.4	16.37	110.3-174.5
			Bn					-	0.9484 (-1.130)	0.4405 (2.072)	<0.0001 (6.696)		Be	71.38	13.17	45.56-97.20
			Bmm						-	0.0379 (3.202)	<0.0001 (7.826)		Saline	4365	5182	0.00-14.52
			Be							-	0.0003 (4.624)
			Edema - 2 hour after injection
				Bmt	Bp	Bpu	Bd	Bn	Bmm	Be	Saline
			Bmt	-	0.2418 (-2.425)	0.7493 (1.600)	1.0000 (0.346)	0.9997 (-0.492)	0.8735 (-1.358)	0.0383 (3.198)	<0.0001 (7.743)
			Bp		-	0.0028 (4.025)	0.1152 (2.771)	0.5319 (1.934)	0.9620 (1.067)	<0.0001 (5.623)	<0.0001 (10.169)
			Bpu			-	0.9130 (-1.254)	0.4281 (-2.091)	0.0729 (-2.958)	0.7500 (1.598)	<0.0001 (6.144)
			Bd				-	0.9904 (-0.837)	0.6849 (-1.704)	0.0948 (2.853)	<0.0001 (7.398)
			Bn					-	0.9883 (-0.866)	0.0383 (3.198)	<0.0001 (8.235)
			Bmm						-	0.0004 (4.556)	<0.0001 (9.101)
			Be							-	0.0004 (4.545)
			Edema - 4 hour after injection
				Bmt	Bp	Bpu	Bd	Bn	Bmm	Be	Saline
			Bmt	-	0.0103 (-3.637)	0.1851 (2.558)	1.0000 (-0.186)	0.0093 (-3.668)	0.9988 (-0.599)	0.1995 (2.522)	<0.0001 (6.385)
			Bp		-	<0.0001 (6.195)	0.0183 (3.451)	1.000 (-0.031)	0.0592 (3.038)	<0.0001 (6.159)	<0.0001 (10.022)
			Bpu			-	0.1227 (-2.744)	<0.0001 (-6.226)	0.0429 (-3.157)	1.000 (-0.036)	0.0056 (3.827)
			Bd				-	0.0167 (-3.482)	0.9999 (-0.413)	0.1333 (2.708)	<0.0001 (6.571)
			Bn					-	0.0545 (3.069)	<0.0001 (6.190)	<0.0001 (10.053)
			Bmm						-	0.0474 (3.121)	<0.0001 (6.984)
			Be							-	0.0049 (3.863)
			Edema - 6 hour after injection
				Bmt	Bp	Bpu*	Bd	Bn	Bmm	Be*	Saline
			Bmt	-	0.0933 (-2.859)	0.3183 (2.275)	0.9516 (-1.117)	0.3569 (-2.208)	0.9936 (-0.784)	0.1958 (2.531)	0.0033 (3.982)
			Bp		-	<0.0001 (5.134)	0.6600 (1.742)	0.9980 (0.651)	0.4386 (2.075)	<0.0001 (5.390)	<0.0001 (6.841)
			Bpu*			-	0.0219 (-3.392)	0.0005 (-4.483)	0.0560 (-3.059)	1.000 (0.256)	0.6827 (1.707)
			Bd				-	0.9573 (-1.091)	1.000 (0.333)	0.0100 (3.648)	<0.0001 (5.099)
			Bn					-	0.8440 (1.424)	0.0002 (4.738)	<0.0001 (6.190)
			Bmm						-	0.0275 (3.315)	0.0002 (4.766)
			Be*							-	0.8305 (1.452)
				*Not different from Saline (Negative Control) indicating oedema remission
			Edema - 24 hour after injection
				Bmt	Bp	Bpu	Bd	Bn	Bmm	Be	Saline
			Bmt	-	0.9998 (-0.471)	0.9945 (0.764)	0.9978 (0.662)	0.9971 (-0.690)	1.000 (-0.258)	0.8770 (1.350)	0.7956 (1.518)
			Bp		-	0.9191 (1.236)	0.9477 (1.133)	1.000 (-0.219)	1.000 (0.213)	0.6078 (1.821)	0.4945 (1.990)
			Bpu			-	1.000 (-0.102)	0.8288 (-1.455)	0.9699 (-1.023)	0.9990 (0.585)	0.9949 (0.754)
			Bd				-	0.8758 (-1.353)	0.9834 (-0.920)	0.9972 (0.687)	0.9891 (0.856)
			Bn					-	0.9999 (0.432)	0.4612 (2.040)	0.3562 (2.209)
			Bmm						-	0.7445 (1.608)	0.6373 (1.777)
			Be							-	1.000 (0.169)

## Sheet: S6_ED50
	INDEX
			Supplementary File S6.	Determination, by probit analysis, of the lethal dose 50% (LD50) of snake species of the neuwiedi group, and the effective dose 50% (ED50) of the Brazilian bothropic polyvalent F(ab')2 antivenom towards 5LD50s of venoms. ED50 and the neutralization potency [P] are expressed as
				the median value and its upper and lower 95% confidence intervals (95% CI) in mg V neutralized by g of AV. P = [(n-1)/ED50] × n, where “n” is the number of LD50s used as challenge dose to determine the ED50 (eg P = ED50/1.25).
				Estimated venom yields are highlighted in green background.
			i.p. LD50 (mg/g)
			Species	Mean	Confidence intervals 95%
			B. mattogrossensis	3.29	2.55	4.46
			B. pauloensis	2.38	1.45	3.66
			B. pubescens	2.47	1.49	3.88
			B. diporus	2.01	1.35	2.68
			B. neuwiedi	2.47	1.72	3.62
			B. marmoratus	2.91	1.84	4.51
			B. erythromelas	4.87	3.34	6.64
			B. mattogrossensis													B. neuwiedi
			V (5 x LD50)/mouse		AV					ED50 [mg V/g AV]		P [mg V/g AV]				V (5 x LD50)/mouse		AV					ED50 [mg V/g AV]		P [mg V/g AV
			(ug/mouse 20g)	mg	uL	[proteínas] ug/uL	ug	mg	g							(ug/mouse 20g)	mg	uL	[proteínas] ug/uL	ug	mg	g
			329	0.329	49.4	46.45	2294.63	2.29463	0.00229463	143.378		114.703				247	0.247	25.27	46.45	1173.79	1.17379	0.00117379	210.429		168.343
					37.56	46.45	1744.66	1.74466	0.00174466	188.575	Upper 95% CI	150.86	Upper 95% CI					19.52	46.45	906.704	0.906704	0.000906704	272.415	Upper 95% CI	217.932	Upper 95% CI
					61.24	46.45	2844.6	2.8446	0.0028446	115.658	Lower 95% CI	92.5263	Lower 95% CI					31.02	46.45	1440.88	1.44088	0.00144088	171.423	Lower 95% CI	137.139	Lower 95% CI
													Venom yield (mg)	vials SAB/venom yield												Venom yield (mg)	vials SAB/venom yield
			B. pauloensis										88.51	1.7		B. marmoratus										61.31	0.8
			V (5 x LD50)/mouse		AV					ED50 [mg V/g AV]		P [mg V/g AV				V (5 x LD50)/mouse		AV					ED50 [mg V/g AV]		P [mg V/g AV
			(ug/mouse 20g)	mg	uL	[proteínas] ug/uL	ug	mg	g							(ug/mouse 20g)	mg	uL	[proteínas] ug/uL	ug	mg	g
			238	0.238	37.68	46.45	1750.24	1.75024	0.00175024	135.982		108.785				291	0.291	40.54	46.45	1883.08	1.88308	0.00188308	154.534		123.627
					29.31	46.45	1361.45	1.36145	0.00136145	174.814	Upper 95% CI	139.851	Upper 95% CI					26.43	46.45	1227.67	1.22767	0.00122767	237.034	Upper 95% CI	189.627	Upper 95% CI
					46.05	46.45	2139.02	2.13902	0.00213902	111.266	Lower 95% CI	89.0126	Lower 95% CI					54.65	46.45	2538.49	2.53849	0.00253849	114.635	Lower 95% CI	91.708	Lower 95% CI
													Venom yield (mg)	vials SAB/venom yield												Venom yield (mg)	vials SAB/venom yield
			B. pubescens										90.51	1.8		B. erythromelas										43.81	0.8
			V (5 x LD50)/mouse		AV					ED50 [mg V/g AV]		P [mg V/g AV				V (5 x LD50)/mouse		AV					ED50 [mg V/g AV]		P [mg V/g AV
			(ug/mouse 20g)	mg	uL	[proteínas] ug/uL	ug	mg	g							(ug/mouse 20g)	mg	uL	[proteínas] ug/uL	ug	mg	g
			247	0.247	41.05	46.45	1906.77	1.90677	0.00190677	129.538		103.631				487	0.487	64.8	46.45	3009.96	3.00996	0.00300996	161.796		129.437
					29.4	46.45	1365.63	1.36563	0.00136563	180.869	Upper 95% CI	144.695	Upper 95% CI					35.44	46.45	1646.19	1.64619	0.00164619	295.835	Upper 95% CI	236.668	Upper 95% CI
					61.2	46.45	2842.74	2.84274	0.00284274	86.888	Lower 95% CI	69.5104	Lower 95% CI					94.16	46.45	4373.73	4.37373	0.00437373	111.347	Lower 95% CI	89.0772	Lower 95% CI
													Venom yield (mg)	vials SAB/venom yield												Venom yield (mg)	vials SAB/venom yield
			B. diporus										36.51	0.8												36.31	0.6
			V (5 x LD50)/mouse		AV					ED50 [mg V/g AV]		P [mg V/g AV
			(ug/mouse 20g)	mg	uL	[proteínas] ug/uL	ug	mg	g
			201	0.201	15.38	46.45	714.401	0.714401	0.000714401	281.355		225.084
					11.85	46.45	550.433	0.550432	0.000550432	365.167	Upper 95% CI	292.134	Upper 95% CI
					18.91	46.45	878.37	0.87837	0.00087837	228.833	Lower 95% CI	183.066	Lower 95% CI
													Venom yield (mg)	vials SAB/venom yield
													134.0 ± 682	1.3
			1 Laboratório de Herpetologia, Instituto Butantan, São Paulo, Brazil.
			2 Instituto Nacional de Producción de Biológicos, A.N.L.I.S. "Dr. Carlos G. Malbrán", Buenos Aires, Argentina

## Sheet: S7_3GA_B mattogrossensis
	INDEX
			Supplementary File S7.	Antivenomics of Brazilian soro anti-bothrópico pentavalente (Instituto Butantan) against venoms from Bothrops mattogrossensis.
				Concentration-dependent and toxin-resolved maximal venom immunoretention for each RP-HPLC fractionin the affinity matrix is highlighted
				in boldface in yellow background. Binding saturation was computed by extrapolation from data modelled in Excel to degree 2 polynomial functions.
				Antivenom's binding capacity (in mg venom (V)/g antivenom (AV), mgV/ vial, and mgV/mL AV) is displayed in the right box.
				Major venom protein classes were assigned by bottom-up MS/MS-venomics analysis of the SDS-PAGE protein bands of RP-HPLC fractions displayed in Supplementary File S4.
				Toxin family acronyms as iin Supplementary File S2.
																			ug B. mattogrosensis incubated with 7 mg immobilized AV
																#	Major venom protein classes	%	100	300	600	1200	2400	3600	4800	6000		%
																1	SVMPi	12.781	0.08	0.04	0.05	0	0.03	0.03						ug Bm bound	ug bound total sample	mg Bm bound/gAV
																2	DISI	3.736	3.60091	10.3281	12.7434	15.4236	17.9403	19.8048	21.24	21.92				579.159	651.553	93.0791
																3	BPPs + DISI	6.013	0.204866	0.476719	1.32624	2.63597	4.25778	5.36152	5.82	5.61
																4	n.i.	0.915	0.064356	0.179212	0.462209	0.734125	0.95854	1.40626	1.52	1.51				mg AV/vial	mg Bm bound/vial	mg Bm bound/mL
																5	n.i.	0.338	0.338	1.014	1.93058	2.44935	2.30771	1.81838						464.5	43.2352	4.32352
																6	n.i.	0.522	0.522	1.566	3.08031	3.68438	3.30944	2.85
																7	n.i.	0.11	0.0739538	0.33	0.536055	0.747146	0.927634	1.06172	1.12	1.18				P [mgV/gAV]	P [mgV/vial]	% neutralizing Abs
																8	svNGF	0.19	0.19	0.57	1.14	2.42	2.53692	2.44						114.7	53.2782	123.229
																9	svNGF	0.275	0.275	0.825	1.65	2.54835	2.9243	2.86717
																10	K49-PLA2	3.38	2.25	6.75	10.5	12.56	15.88	15.68				19.5759			Venom yield (mg)	vials/venom yield
																11	K49-PLA2	3.17	3.401	10.0942	10.3243	10.28	9.85	9.76				54.2812			88.5	2
																12	CRISP	4.107	4.107	12.321	24.642	39.5264	32.8263	33.8454
																13	SVSP	1.321	1.321	3.87158	6.06245	3.33946	2.10249	2.32438				76.4881
																14	D49-PLA2	7.405	7.405	22.1716	43.9155	47.4924	44.3686	42.7				53.4463
																15	SVSP, CTL	2.214	3.214	9.642	19.284	36.7767	19.6656	20.7438				138.425
																16	SVSP, CTL	0.25	0.25	0.75	1.5	2.69236	1.91469	1.74				89.7452
																17	LAO, PIII-SVMP	1.445	1.445	4.335	8.67	17.34	34.68	32.02				100
																18	LAO, PIII-SVMP	7.693	9.693	29.079	58.158	58.3102	52.19	51.19				63.1637
																19	LAO, PIII-SVMP	0.382	0.382	1.146	2.292	4.584	5.53939	6.18	6.64	6.98
																20	PI- (+PIII)-SVMP	19.217	18.1936	55.2299	102.895	97.2077	116.22	105.87				25.1992
																21	PIII- (+PI-)-SVMP	23.33	23.2204	70.749	134.734	84.6076	121.339	102.11				96.2522
																22	PIII-SVMP	1.198	1.11794	3.51648	7.188	14.376	27.4146	16.8805				95.3486
																		100	300	600	1200	2400	3600	4800	6000
																		3.60091	10.3281	12.7434	15.4236	17.9403	19.8048	21.24	21.92
																		100	300	600	1200	2400	3600	4800	6000
																		0.204866	0.476719	1.32624	2.63597	4.25778	5.36152	5.82	5.61
																		100	300	600	1200	2400	3600	4800	6000
																		0.064356	0.179212	0.462209	0.734125	0.95854	1.40626	1.52	1.51
																		100	300	600	1200	2400	3600	4800	6000
																		0.0739538	0.33	0.536055	0.747146	0.927634	1.06172	1.12	1.18
																		100	300	600	1200	2400	3600	4800	6000
																		0.382	1.146	2.292	4.584	5.53939	6.18	6.64	6.98

## Sheet: S8_3GA_B neuwiedi
	INDEX
			Supplementary File S8.	Third-Generation antivenomics (3GA) of Brazilian soro anti-bothrópico pentavalente (Instituto Butantan) against venoms from Bothrops neuwiedi.
				Concentration-dependent and toxin-resolved maximal venom immunoretention for each RP-HPLC fractionin the affinity matrix is highlighted
				in boldface in yellow background. Binding saturation was computed by extrapolation from data modelled in Excel to degree 2 polynomial functions.
				Antivenom's binding capacity (in mg venom (V)/g antivenom (AV), mgV/ vial, and mgV/mL AV) is displayed in the right box.
				Major venom protein classes were tentatively assigned by comparison with the reverse-phase profiles of B. matogrossensis displayed in Supplementary File S4
				and with the reverse-phase chromatographic and electrophoretic migration in SDS-PAGE of the known venom proteomes of B. diporus, B. erythromelas, and B. pauloensis.
				Acronyms as in Supplementary File S2.
																				ug B. neuwiedi incubated with 7 mg immobilized AV						Extrapolation			%		ug Bn bound	ug bound total sample	mg Bn bound/gAV
																	#	Major venom protein classes*	%	100	300	600	1200	2400	3600	4800	6000				1030.82	1159.68	165.668
																	1	SVMPi	12.133	0	0	3.76902	4.87969	8.10891	4.39345
																	2	DISI	3.831	2.00406	6.78395	13.4526	21.6749	24.1902	29.6652						mg AV/vial	mg Bn bound/vial	mg Bn bound/mL
																	3	BPPs + DISI	3.644	0	0.878233	1.90502	2.74458	5.0258	6.42426						464.5	76.9527	7.69527
																	4	n.i.	0.704	0	2.112	0.514396	1.59463	1.1844	1.18174
																	5	K49-PLA2	4.891	4.891	14.6035	29.346	43.4121	47.3687	51.2277				29.0941		P [mgV/gAV]	P [mgV/vial]	% neutralizing Abs
																	6	K49-PLA2	1.221	1.221	3.663	7.326	9.57805	8.62931	8.88885				65.3702		168.34	78.1939	101.613
																	7	n.i.	0.454	0.454	1.362	2.724	3.31236	3.143	3.59947
																	8	CRISP	2.64	2.64	7.92	15.84	30.502	30.768	26.5516							Venom yield (mg)	vials/venom yield
																	9	n.i.	0.727	0.727	2.181	2.73696	1.24098	0	0							61.3	1
																	10	n.i.	0.416	0.416	0.999313	2.496	2.14509	2.484	2.61
																	11	D49-PLA2	2.792	2.792	8.376	16.752	18.2473	16.0895	15.3312				54.4629
																	12	D49-PLA2	4.15	4.15	11.6775	22.9591	48.788	50.3046	39.38				50.5066
																	13	SVSP, CTL	11.827	11.827	35.481	62.7265	54.5687	52.1895	36.8233				88.3946
																	14	n.i.	0.4	0.4	0.637604	2.4	4.8	5.38391	4.59
																	15	n.i.	0.863	0.863	2.589	5.178	10.356	20.712	21.4198
																	16	n.i.	0.391	0.391	1.173	2.346	4.692	9.384	14.076	15.54	16.12
																	17	LAO, PIII-SVMP	2.665	2.665	7.995	15.99	31.98	51.3098	59.6535	65.86	64.89		51.4853
																	18	LAO, PIII-SVMP	4.365	4.365	13.095	26.19	52.38	76.6498	40.6389				73.167
																	19	LAO, PIII-SVMP	3.481	3.481	10.443	20.886	41.772	76.7044	97.0063	109.86	108.56		65.7498
																	20	PI-SVMP	12.783	12.783	34.9204	73.4323	129.543	232.673	289.506	300.67	298.76		49.0023
																	21	PIII-SVMP	20.029	20.029	25.4675	0	18.7996	0	34.8058				4.82715
																	22	PIII-SVMP	1.894	1.894	5.682	11.2164	0	0	0				98.7008
																	23	PIII-SVMP	1.327	1.327	3.981	7.962	15.6389	28.3314	35.6856	40.05	40.03		62.8768
																	24	PIII-SVMP	1.917	1.83059	5.751	11.2956	23.004	43.933	60.4322	66.78	69.83		60.7112
																	25	PIII-SVMP	0.455	0.455	1.365	0	0	0	0
																	* Tentatively assigned by comparison with B. matogrossensis RP-HPLC profile
																			100	300	600	1200	2400	3600	4800	6000
																			0.391	1.173	2.346	4.692	9.384	14.076	15.54	16.12
																			100	300	600	1200	2400	3600	4800	6000
																			2.665	7.995	15.99	31.98	51.3098	59.6535	65.86	64.89
																			100	300	600	1200	2400	3600	4800	6000
																			3.481	10.443	20.886	41.772	76.7044	97.0063	109.86	108.56
																			100	300	600	1200	2400	3600	4800	6000
																			12.783	34.9204	73.4323	129.543	232.673	289.506	300.67	298.76
																			100	300	600	1200	2400	3600	4800	6000
																			1.327	3.981	7.962	15.6389	28.3314	35.6856	40.05	40.03
																			100	300	600	1200	2400	3600	4800	6000
																			1.83059	5.751	11.2956	23.004	43.933	60.4322	66.78	69.83

## Sheet: S9_3GA_B pubescens
	INDEX
			Supplementary File S9.	Third-Generation antivenomics (3GA) of Brazilian soro anti-bothrópico pentavalente (Instituto Butantan) against venoms from Bothrops pubescens.
				Concentration-dependent and toxin-resolved maximal venom immunoretention for each RP-HPLC fractionin the affinity matrix is highlighted
				in boldface in yellow background. Binding saturation was computed by extrapolation from data modelled in Excel to degree 2 polynomial functions.
				Antivenom's binding capacity (in mg venom (V)/g antivenom (AV), mgV/ vial, and mgV/mL AV) is displayed in the right box.
				Major venom protein classes were tentatively assigned by comparison of the reverse-phase profile to that of B. matogrossensis displayed in Figure S4 and
				with the reverse-phase chromatographic and electrophoretic migration in SDS-PAGE of the known venom proteomes of B. diporus, B. erythromelas and B. pauloensis.
				Acronyms as in Supplementary File S2.
																		ug B. pubescens incubated with 7 mg immobilized AV
																								Extrapolation			%		ug Bp bound	ug bound total sample	mg Bp bound/gAV
															#	Major venom protein classes*	%	100	300	600	1200	2400	3600	4800	6000				472.07	531.079	75.8684
															1	SVMPi	6.249	0.417311	1.21907	2.66874	1.59064	2.19649	2.64215
															2	DISI	1.531	1.531	4.03256	3.25961	2.8311	4.19763	3.22432						mg AV/vial	mg Bp bound/vial	mg Bp bound/mL
															3	BPPs + DISI	1.515	0.665773	2.40993	5.00301	5.70727	12.3217	14.8795						464.5	35.2409	3.52409
															4	n.i.	2.879	0.635763	1.60977	3.28901	3.30686	5.06719	7.14249
															5	K49-PLA2	38.438	37.678	44.237	36.9074	27.9221	34.7561	39.1				38.3622		P [mgV/gAV]	P [mgV/vial]	% neutralizing Abs
															6	K49-PLA2	3.46	3.41426	10.1136	17.2346	13.5904	16.9897	17.1				83.0183		103.63	48.1361	136.592
															7	svNGF	2.325	2.325	6.975	13.4548	19.3083	20.4166	19.081
															8	CRISP	1.775	1.775	4.74811	5.21083	2.91682	3.03847	3.47803							Venom yield (mg)	vials/venom yield
															9	D49-PLA2	6.88	6.88	19.154	19.0028	11.5952	18.8724	19.54				7.88921			36.5	1
															10	SVSP, CTL	6.207	6.207	18.621	36.5686	33.4085	36.0742	39.6616				17.7495
															11	SVSP, CTL	1.3	1.3	3.84779	7.40577	5.88154	6.39032	10.4696				22.3709
															12	LAO, PIII-SVMP	1.823	1.823	5.469	10.938	21.876	43.752	45.63				69.5283
															13	LAO, PIII-SVMP	1.276	1.276	3.828	7.656	6.8608	15.7405	17.7437				38.6269
															14	LAO, PIII-SVMP	1.015	1.015	3.045	6.09	4.11431	0	0
															15	LAO, PIII-SVMP	0.621	0.621	1.863	3.726	3.2459	4.9	2.26
															16	LAO (PIII-SVMP)	9.037	9.037	27.111	20.7537	25.89	30.43	32.56	34.76	36.35		6.70392
															17	PI-, PIII-SVMP	2.211	2.211	6.633	13.266	17.76	22.34	25.55	26.88	28.35		21.3704
															18	PI-SVMP	8.069	4.97882	15.8039	34.3304	41.67	52.66	60.22	64.37	67.76		13.996
															19	PIII-SVMP	0.733	0.105206	2.199	4.398	8.796	9.19785	6.39
															20	PIII-SVMP	1.51	1.51	4.53	9.06	18.12	26.24	28.36	29.65	30.66		33.8411
															21	PIII-SVMP	0.52	0.52	1.56	3.12	6.24	12.48	12.72	12.98	13.86		44.4231
															22	PIII-SVMP	0.625	0.504953	1.71774	3.75	7.5	13.4813	21.0711	24.87	25.87		68.9867
															* Tentatively assigned by comparison with B. matogrossensis RP-HPLC profile
																		100	300	600	1200	2400	3600	4800	6000
																		9.037	16.45	20.7537	25.89	30.43	32.56	34.76	36.35
																		100	300	600	1200	2400	3600	4800	6000
																		2.211	6.633	13.266	17.76	22.34	25.55	26.88	28.35
																		100	300	600	1200	2400	3600	4800	6000
																		4.97882	15.8039	34.3304	41.67	52.66	60.22	64.37	67.76
																		100	300	600	1200	2400	3600	4800	6000
																		1.51	4.53	9.06	18.12	26.24	28.36	29.65	30.66
																		100	300	600	1200	2400	3600	4800	6000
																		0.52	1.56	3.12	6.24	12.48	12.72	12.98	13.86
																		100	300	600	1200	2400	3600	4800	6000
																		0.504953	1.71774	3.75	7.5	13.4813	21.0711	24.87	25.87

[truncated: 1 more sheets: S10_3GAB marmoratus]
